# Supplementary material for: Genomic variation in the vomeronasal receptor gene repertoires of inbred mice
Source: BMC Genomics. 2012 Aug 21;13:415. doi: 10.1186/1471-2164-13-415 (PMC3460788; doi:10.1186/1471-2164-13-415)
Supplement: Additional file 5 — Lists all the SNPs identified in V1Rs, subdivided by gene and strain. [file 1471-2164-13-415-S5.xlsx]

## Sheet: Vmn1r4
# The filters used:
#	Location .. 6:56906507-56907400
#	Consequence .. INTERGENIC,STOP_LOST,INTRONIC,SYNONYMOUS_CODING,STOP_GAINED,FRAME_SHIFT,NON_SYNONYMOUS_CODING,3PRIME_UTR,5PRIME_UTR,ESSENTIAL_SPLICE_SITE
#	SNP quality .. 10
#
Gene	Chromosome	Position	cDNA position	Reference	129P2	Consequence	129S1/SvImJ	Consequence	129S5	Consequence	A/J	Consequence	AKR/J	Consequence	BALB/cJ	Consequence	C3H/HeJ	Consequence	C57BL/6NJ	Consequence	CAST/EiJ	Consequence	CBA/J	Consequence	DBA/2J	Consequence	LP/J	Consequence	NOD/ShiLtJ	Consequence	NZO/HiLtJ	Consequence	PWK/PhJ	Consequence	Spretus/EiJ	Consequence	WSB/EiJ	Consequence
56906507	6	56906585	79	A	-		-		-		-		-		-		-		-		G	non syn	-		-		-		-		-		-		-		-
	6	56906599	93	T	-		-		-		-		-		-		-		-		-		-		-		-		-		-		-		C	syn	-
	6	56906600	94	G	-		-		-		-		-		-		-		-		-		-		-		-		-		-		-		T	non syn	-
	6	56906623	117	C	-		-		-		-		-		-		-		-		-		-		-		-		-		-		-		A	non syn	-
	6	56906624	118	C	-		-		-		-		-		-		-		-		-		-		-		-		-		-		-		T	syn	-
	6	56906629	123	T	-		-		-		-		-		-		-		-		-		-		-		-		-		-		-		C	syn	-
	6	56906900	394	T	-		-		-		-		-		-		-		-		-		-		-		-		-		-		-		C	non syn	-
	6	56906992	486	T	C	syn	C	syn	C	syn	-		-		-		-		-		C	syn	-		-		C	syn	-		C	syn	C	syn	C	syn	-
	6	56907149	643	A	-		-		-		-		-		-		-		-		-		-		-		-		-		-		-		T	syn	-
	6	56907184	678	T	-		-		-		-		-		-		-		-		-		-		-		-		-		-		-		C	syn	-
	6	56907235	729	G	-		-		-		-		-		-		-		-		-		-		-		-		-		-		-		A	syn	-
	6	56907243	737	T	-		-		-		-		-		-		-		-		-		-		-		-		-		-		-		C	non syn	-
	6	56907256	750	C	-		-		-		-		-		-		-		-		-		-		-		-		-		-		-		T	syn	-
	6	56907259	753	A	-		-		-		-		-		-		-		-		-		-		-		-		-		-		-		C	syn	-
	6	56907260	754	G	-		-		-		-		-		-		-		-		-		-		-		-		-		-		-		A	non syn	-
	6	56907389	883	C	-		-		-		-		-		-		-		-		-		-		-		-		-		-		-		T	stop	-
						1		1		1		0		0		0		0		0		1		0		0		1		0		0		0		9		0		14	SYN
						0		0		0		0		0		0		0		0		1		0		0		0		0		0		0		6		0		7	NON_SYN
						1		1		1		0		0		0		0		0		2		0		0		1		0		0		0		15		0		21	TOTAL
						129P2		129S1/SvImJ		129S5		A/J		AKR/J		BALB/cJ		C3H/HeJ		C57BL/6NJ		CAST/EiJ		CBA/J		DBA/2J		LP/J		NOD/ShiLtJ		NZO/HiLtJ		PWK/PhJ		Spretus/EiJ		WSB/EiJ

## Sheet: Vmn1r5
# The filters used:
#	Location .. 6:56935336-56936283
#	Consequence .. INTERGENIC,STOP_LOST,INTRONIC,SYNONYMOUS_CODING,STOP_GAINED,FRAME_SHIFT,NON_SYNONYMOUS_CODING,3PRIME_UTR,5PRIME_UTR,ESSENTIAL_SPLICE_SITE
#	SNP quality .. 10
#
Gene	Chromosome	Position	cDNA position	Reference	129P2	Consequence	129S1/SvImJ	Consequence	129S5	Consequence	A/J	Consequence	AKR/J	Consequence	BALB/cJ	Consequence	C3H/HeJ	Consequence	C57BL/6NJ	Consequence	CAST/EiJ	Consequence	CBA/J	Consequence	DBA/2J	Consequence	LP/J	Consequence	NOD/ShiLtJ	Consequence	NZO/HiLtJ	Consequence	PWK/PhJ	Consequence	Spretus/EiJ	Consequence	WSB/EiJ	Consequence
56935336	6	56935365	30	C	-		-		-		-		-		-		-		-		-		-		-		-		-		-		-		C/T	syn	-
	6	56935375	40	T	-		-		-		-		-		-		-		-		-		-		-		-		-		-		-		C/T	non syn	-
	6	56935393	58	C	-		-		-		-		-		-		-		-		-		-		-		-		-		-		-		A	non syn	-
	6	56935410	75	C	-		-		-		-		-		-		-		-		-		-		-		-		-		-		-		C/T	syn	-
	6	56935439	104	G	-		-		-		-		-		-		-		-		-		-		-		-		-		-		-		C	non syn	-
	6	56935476	141	C	-		-		-		-		-		-		-		-		-		-		-		-		-		-		-		T	syn	-
	6	56935494	159	T	-		-		-		-		-		-		-		-		-		-		-		-		-		-		-		C	syn	-
	6	56935534	199	T	-		-		-		-		-		-		-		-		-		-		-		-		-		-		-		C	syn	-
	6	56935597	262	A	-		-		-		-		-		-		-		-		-		-		-		-		-		-		-		G	non syn	-
	6	56935634	299	T	-		-		-		-		-		-		-		-		-		-		-		-		-		-		-		A	non syn	-
	6	56935650	315	A	-		-		-		-		-		-		-		-		-		-		-		-		-		-		-		C	syn	-
	6	56935653	318	T	-		-		-		-		-		-		-		-		-		-		-		-		-		-		-		C	syn	-
	6	56935664	329	C	-		-		-		-		-		-		-		-		-		-		-		-		-		-		-		T	non syn	-
	6	56935666	331	T	-		-		-		-		-		-		-		-		-		-		-		-		-		-		-		C	syn	-
	6	56935669	334	C	-		-		-		-		-		-		-		-		-		-		-		-		-		-		-		T	syn	-
	6	56935686	351	C	-		-		-		-		-		-		-		-		-		-		-		-		-		-		-		A/C	non syn	-
	6	56935711	376	G	-		-		-		-		-		-		-		-		-		-		-		-		-		-		-		G/T	non syn	-
	6	56935731	396	C	-		-		-		-		-		-		-		-		-		-		-		-		-		-		-		T	syn	-
	6	56935764	429	C	-		-		-		-		-		-		-		-		-		-		-		-		-		-		-		C/T	syn	-
	6	56935766	431	T	-		-		-		-		-		-		-		-		-		-		-		-		-		-		-		A/T	non syn	-
	6	56935787	452	T	-		-		-		-		-		-		-		-		-		-		-		-		-		-		-		C/T	non syn	-
	6	56935798	463	A	-		-		-		-		-		-		-		-		-		-		-		-		-		-		-		C	non syn	-
	6	56935820	485	A	-		-		-		-		-		-		-		-		-		-		-		-		-		-		-		A/C	non syn	-
	6	56935824	489	C	-		-		-		-		-		-		-		-		-		-		-		-		-		-		-		C/T	syn	-
	6	56935836	501	C	-		-		-		-		-		-		-		-		-		-		-		-		-		-		-		C/G	syn	-
	6	56935843	508	A	-		-		-		-		-		-		-		-		-		-		-		-		-		-		-		A/T	non syn	-
	6	56935888	553	G	-		-		-		-		-		-		-		-		-		-		-		-		-		-		-		A/G	non syn	-
	6	56935893	558	T	-		-		-		-		-		-		-		-		-		-		-		-		-		-		-		C	syn	-
	6	56935945	610	A	-		-		-		-		-		-		-		-		C	syn	-		-		-		-		-		-		C	syn	-
	6	56935965	630	G	A	syn	A	syn	A	syn	-		-		-		-		-		A	syn	-		-		A	syn	-		A	syn	A	syn	-		-
	6	56936037	702	G	-		-		-		-		-		-		-		-		-		-		-		-		-		-		-		A	syn	-
	6	56936051	716	T	-		-		-		-		-		-		-		-		-		-		-		-		-		-		-		C/T	non syn	-
	6	56936067	732	C	-		-		-		-		-		-		-		-		-		-		-		-		-		-		-		T	syn	-
	6	56936070	735	A	-		-		-		-		-		-		-		-		-		-		-		-		-		-		-		C	non syn	-
	6	56936081	746	T	-		-		-		-		-		-		-		-		-		-		-		-		-		-		-		C	non syn	-
	6	56936082	747	G	-		-		-		-		-		-		-		-		-		-		-		-		-		-		-		C	syn	-
	6	56936115	780	A	-		-		-		-		-		-		-		-		-		-		-		-		-		-		-		C	syn	-
	6	56936137	802	T	-		-		-		-		-		-		-		-		-		-		-		-		-		-		-		G	non syn	-
	6	56936254	919	G	-		-		-		-		-		-		-		-		-		-		-		-		-		-		-		A	non syn	-
	6	56936276	941	C	T	non syn	T	non syn	T	non syn	-		-		-		-		-		T	non syn	-		-		T	non syn	-		T	non syn	T	non syn	G	non syn	-
						1		1		1		0		0		0		0		0		2		0		0		1		0		1		1		19		0		27	SYN
						1		1		1		0		0		0		0		0		1		0		0		1		0		1		1		20		0		27	NON_SYN
						2		2		2		0		0		0		0		0		3		0		0		2		0		2		2		39		0		54	TOTAL
						129P2		129S1/SvImJ		129S5		A/J		AKR/J		BALB/cJ		C3H/HeJ		C57BL/6NJ		CAST/EiJ		CBA/J		DBA/2J		LP/J		NOD/ShiLtJ		NZO/HiLtJ		PWK/PhJ		Spretus/EiJ		WSB/EiJ

## Sheet: Vmn1r6
# The filters used:
#	Location .. 6:56952349-56953260
#	Consequence .. INTERGENIC,STOP_LOST,INTRONIC,SYNONYMOUS_CODING,STOP_GAINED,FRAME_SHIFT,NON_SYNONYMOUS_CODING,3PRIME_UTR,5PRIME_UTR,ESSENTIAL_SPLICE_SITE
#	SNP quality .. 10
#
Gene	Chromosome	Position	cDNA position	Reference	129P2	Consequence	129S1/SvImJ	Consequence	129S5	Consequence	A/J	Consequence	AKR/J	Consequence	BALB/cJ	Consequence	C3H/HeJ	Consequence	C57BL/6NJ	Consequence	CAST/EiJ	Consequence	CBA/J	Consequence	DBA/2J	Consequence	LP/J	Consequence	NOD/ShiLtJ	Consequence	NZO/HiLtJ	Consequence	PWK/PhJ	Consequence	Spretus/EiJ	Consequence	WSB/EiJ	Consequence
V1rc20	6	56952388	873	T	-		-		-		-		-		-		-		-		-		-		-		-		-		-		-		C	NON_SYNONYMOUS_CODING	-
V1rc20	6	56952420	841	T	C	SYNONYMOUS_CODING	C	SYNONYMOUS_CODING	C	SYNONYMOUS_CODING	-		-		-		-		-		-		-		-		C	SYNONYMOUS_CODING	-		C	SYNONYMOUS_CODING	C	SYNONYMOUS_CODING	-		-
V1rc20	6	56952473	788	C	-		-		-		-		-		-		-		-		A	NON_SYNONYMOUS_CODING	-		-		-		-		-		-		-		-
V1rc20	6	56952761	500	G	-		-		-		-		-		-		-		-		-		-		-		-		-		-		-		C	NON_SYNONYMOUS_CODING	-
V1rc20	6	56952769	492	A	C	SYNONYMOUS_CODING	C	SYNONYMOUS_CODING	C	SYNONYMOUS_CODING	-		-		-		-		-		C	SYNONYMOUS_CODING	-		-		C	SYNONYMOUS_CODING	-		C	SYNONYMOUS_CODING	C	SYNONYMOUS_CODING	C	SYNONYMOUS_CODING	C	SYNONYMOUS_CODING
V1rc20	6	56952828	433	T	-		-		-		-		-		-		-		-		-		-		-		-		-		-		-		C	SYNONYMOUS_CODING	-
V1rc20	6	56952858	403	T	-		-		-		-		-		-		-		-		-		-		-		-		-		-		-		C	SYNONYMOUS_CODING	-
V1rc20	6	56952871	390	G	-		-		-		-		-		-		-		-		-		-		-		-		-		-		-		C/G	NON_SYNONYMOUS_CODING	-
V1rc20	6	56952995	266	A	-		-		-		-		-		-		-		-		-		-		-		-		-		-		-		G	NON_SYNONYMOUS_CODING	-
V1rc20	6	56953042	219	A	-		-		-		-		-		-		-		-		-		-		-		-		-		-		-		C	NON_SYNONYMOUS_CODING	C	NON_SYNONYMOUS_CODING
V1rc20	6	56953064	197	T	-		-		-		-		-		-		-		-		-		-		-		-		-		-		-		C/T	NON_SYNONYMOUS_CODING	-
V1rc20	6	56953065	196	T	-		-		-		-		-		-		-		-		-		-		-		-		-		-		-		C/T	SYNONYMOUS_CODING	-
V1rc20	6	56953078	183	G	-		-		-		-		-		-		-		-		-		-		-		-		-		-		-		-		T	NON_SYNONYMOUS_CODING
V1rc20	6	56953107	154	C	-		-		-		-		-		-		-		-		-		-		-		-		-		-		-		C/G	SYNONYMOUS_CODING	-
V1rc20	6	56953116	145	A	-		-		-		-		-		-		-		-		-		-		-		-		-		-		-		G	SYNONYMOUS_CODING	-
V1rc20	6	56953128	133	C	A	SYNONYMOUS_CODING	A	SYNONYMOUS_CODING	A	SYNONYMOUS_CODING	-		-		-		-		-		-		-		-		A	SYNONYMOUS_CODING	-		A	SYNONYMOUS_CODING	A	SYNONYMOUS_CODING	-		-
V1rc20	6	56953134	127	G	T	SYNONYMOUS_CODING	T	SYNONYMOUS_CODING	T	SYNONYMOUS_CODING	-		-		-		-		-		-		-		-		T	SYNONYMOUS_CODING	-		T	SYNONYMOUS_CODING	T	SYNONYMOUS_CODING	-		-
V1rc20	6	56953138	123	C	G	NON_SYNONYMOUS_CODING	G	NON_SYNONYMOUS_CODING	G	NON_SYNONYMOUS_CODING	-		-		-		-		-		-		-		-		G	NON_SYNONYMOUS_CODING	-		G	NON_SYNONYMOUS_CODING	G	NON_SYNONYMOUS_CODING	-		-
						4		4		4		0		0		0		0		0		1		0		0		4		0		4		4		6		1		32	SYN
						1		1		1		0		0		0		0		0		1		0		0		1		0		1		1		6		2		15	NON_SYN
						5		5		5		0		0		0		0		0		2		0		0		5		0		5		5		12		3		47	TOTAL
						129P2		129S1/SvImJ		129S5		A/J		AKR/J		BALB/cJ		C3H/HeJ		C57BL/6NJ		CAST/EiJ		CBA/J		DBA/2J		LP/J		NOD/ShiLtJ		NZO/HiLtJ		PWK/PhJ		Spretus/EiJ		WSB/EiJ

## Sheet: Vmn1r8
# The filters used:
#	Location .. 6:56985960-56986871
#	Consequence .. INTERGENIC,STOP_LOST,INTRONIC,SYNONYMOUS_CODING,STOP_GAINED,FRAME_SHIFT,NON_SYNONYMOUS_CODING,3PRIME_UTR,5PRIME_UTR,ESSENTIAL_SPLICE_SITE
#	SNP quality .. 10
#
Gene	Chromosome	Position	cDNA position	Reference	129P2	Consequence	129S1/SvImJ	Consequence	129S5	Consequence	A/J	Consequence	AKR/J	Consequence	BALB/cJ	Consequence	C3H/HeJ	Consequence	C57BL/6NJ	Consequence	CAST/EiJ	Consequence	CBA/J	Consequence	DBA/2J	Consequence	LP/J	Consequence	NOD/ShiLtJ	Consequence	NZO/HiLtJ	Consequence	PWK/PhJ	Consequence	Spretus/EiJ	Consequence	WSB/EiJ	Consequence
56985960	6	56985962	3	G	-		-		-		-		-		-		-		-		A	NON_SYNONYMOUS_CODING	-		-		-		-		-		-		-		-
	6	56986018	59	C	-		-		-		-		-		-		-		-		-		-		-		-		-		-		-		T	NON_SYNONYMOUS_CODING	-
	6	56986103	144	G	-		-		-		-		-		-		-		-		-		-		-		-		-		-		-		T	SYNONYMOUS_CODING	-
	6	56986316	357	G	A	SYNONYMOUS_CODING	A	SYNONYMOUS_CODING	A	SYNONYMOUS_CODING	-		-		-		-		-		-		-		-		A	SYNONYMOUS_CODING	-		A	SYNONYMOUS_CODING	A	SYNONYMOUS_CODING	-		A	SYNONYMOUS_CODING
	6	56986353	394	T	-		-		-		-		-		-		-		-		C	NON_SYNONYMOUS_CODING	-		-		-		-		-		-		-		C	NON_SYNONYMOUS_CODING
	6	56986405	446	C	T	NON_SYNONYMOUS_CODING	T	NON_SYNONYMOUS_CODING	T	NON_SYNONYMOUS_CODING	-		-		-		-		-		-		-		-		T	NON_SYNONYMOUS_CODING	-		T	NON_SYNONYMOUS_CODING	T	NON_SYNONYMOUS_CODING	-		-
	6	56986406	447	G	-		-		-		-		-		-		-		-		C	SYNONYMOUS_CODING	-		-		-		-		-		-		C	SYNONYMOUS_CODING	C	SYNONYMOUS_CODING
	6	56986467	508	C	-		-		-		-		-		-		-		-		-		-		-		-		-		-		-		T	NON_SYNONYMOUS_CODING	-
	6	56986474	515	C	T	NON_SYNONYMOUS_CODING	T	NON_SYNONYMOUS_CODING	T	NON_SYNONYMOUS_CODING	-		-		-		-		-		T	NON_SYNONYMOUS_CODING	-		-		T	NON_SYNONYMOUS_CODING	-		T	NON_SYNONYMOUS_CODING	T	NON_SYNONYMOUS_CODING	-		T	NON_SYNONYMOUS_CODING
	6	56986484	525	T	G/T	SYNONYMOUS_CODING	-		-		-		-		-		-		-		-		-		-		-		-		-		-		-		-
	6	56986511	552	T	-		-		-		-		-		-		-		-		-		-		-		-		-		-		-		C	SYNONYMOUS_CODING	-
	6	56986520	561	G	-		-		-		-		-		-		-		-		-		-		-		-		-		-		-		T	SYNONYMOUS_CODING	-
	6	56986544	585	T	-		-		-		-		-		-		-		-		-		-		-		-		-		-		-		-		C	SYNONYMOUS_CODING
	6	56986615	656	G	A/G	NON_SYNONYMOUS_CODING	-		-		-		-		-		-		-		-		-		-		-		-		-		-		-		-
	6	56986619	660	G	-		-		-		-		-		-		-		-		-		-		-		-		-		-		-		A	SYNONYMOUS_CODING	-
	6	56986635	676	G	A/G	NON_SYNONYMOUS_CODING	-		-		-		-		-		-		-		-		-		-		-		-		-		-		-		-
	6	56986640	681	G	-		-		-		-		-		-		-		-		-		-		-		-		-		-		-		C	SYNONYMOUS_CODING	-
	6	56986646	687	T	C/T	SYNONYMOUS_CODING	-		-		-		-		-		-		-		-		-		-		-		-		-		-		C	SYNONYMOUS_CODING	-
	6	56986667	708	C	-		-		-		-		-		-		-		-		C/T	SYNONYMOUS_CODING	-		-		-		-		-		-		-		-
	6	56986677	718	A	C	NON_SYNONYMOUS_CODING	C	NON_SYNONYMOUS_CODING	C	NON_SYNONYMOUS_CODING	-		-		-		-		-		C	NON_SYNONYMOUS_CODING	-		-		C	NON_SYNONYMOUS_CODING	-		C	NON_SYNONYMOUS_CODING	C	NON_SYNONYMOUS_CODING	-		C	NON_SYNONYMOUS_CODING
	6	56986686	727	G	A	NON_SYNONYMOUS_CODING	A	NON_SYNONYMOUS_CODING	A	NON_SYNONYMOUS_CODING	-		-		-		-		-		A	NON_SYNONYMOUS_CODING	-		-		A	NON_SYNONYMOUS_CODING	-		A	NON_SYNONYMOUS_CODING	A	NON_SYNONYMOUS_CODING	A	NON_SYNONYMOUS_CODING	A	NON_SYNONYMOUS_CODING
	6	56986692	733	T	G/T	NON_SYNONYMOUS_CODING	-		-		-		-		-		-		-		G/T	NON_SYNONYMOUS_CODING	-		-		G/T	NON_SYNONYMOUS_CODING	-		-		-		-		-
	6	56986706	747	T	C/T	SYNONYMOUS_CODING	-		-		-		-		-		-		-		-		-		-		C/T	SYNONYMOUS_CODING	-		C/T	SYNONYMOUS_CODING	-		-		-
	6	56986738	779	T	-		-		-		-		-		-		-		-		-		-		-		-		-		-		-		C	NON_SYNONYMOUS_CODING	-
	6	56986782	823	G	-		-		-		-		-		-		-		-		-		-		-		-		-		-		-		A	NON_SYNONYMOUS_CODING	-
	6	56986842	883	C	-		-		-		-		-		-		-		-		-		-		-		-		-		-		-		-		C/T	STOP_GAINED
						4		1		1		0		0		0		0		0		2		0		0		2		0		2		1		7		3		23	SYN
						7		4		4		0		0		0		0		0		6		0		0		5		0		4		4		5		5		44	NON_SYN
						11		5		5		0		0		0		0		0		8		0		0		7		0		6		5		12		8		67	TOTAL
						129P2		129S1/SvImJ		129S5		A/J		AKR/J		BALB/cJ		C3H/HeJ		C57BL/6NJ		CAST/EiJ		CBA/J		DBA/2J		LP/J		NOD/ShiLtJ		NZO/HiLtJ		PWK/PhJ		Spretus/EiJ		WSB/EiJ

## Sheet: Vmn1r11
# The filters used:
#	Location .. 6:57087347-57088246
#	Consequence .. INTERGENIC,STOP_LOST,INTRONIC,SYNONYMOUS_CODING,STOP_GAINED,FRAME_SHIFT,NON_SYNONYMOUS_CODING,3PRIME_UTR,5PRIME_UTR,ESSENTIAL_SPLICE_SITE
#	SNP quality .. 10
#
Gene	Chromosome	Position	cDNA positon	Reference	129P2	Consequence	129S1/SvImJ	Consequence	129S5	Consequence	A/J	Consequence	AKR/J	Consequence	BALB/cJ	Consequence	C3H/HeJ	Consequence	C57BL/6NJ	Consequence	CAST/EiJ	Consequence	CBA/J	Consequence	DBA/2J	Consequence	LP/J	Consequence	NOD/ShiLtJ	Consequence	NZO/HiLtJ	Consequence	PWK/PhJ	Consequence	Spretus/EiJ	Consequence	WSB/EiJ	Consequence
V1rc3	6	57087517	171	A	-		-		-		-		-		-		-		-		-		-		-		-		-		-		-		G	SYNONYMOUS_CODING	-
V1rc3	6	57087775	429	C	-		-		-		-		-		-		-		-		T	SYNONYMOUS_CODING	-		-		-		-		-		-		-		-
V1rc3	6	57087859	513	T	-		-		-		-		-		-		-		-		-		-		-		-		-		-		-		C	SYNONYMOUS_CODING	-
V1rc3	6	57087970	624	G	-		-		-		-		-		-		-		-		-		-		-		-		-		-		-		A	SYNONYMOUS_CODING	-
V1rc3	6	57087994	648	A	-		-		-		-		-		-		-		-		-		-		-		-		-		-		-		T	NON_SYNONYMOUS_CODING	-
V1rc3	6	57087999	653	T	-		-		-		-		-		-		-		-		-		-		-		-		-		-		-		-		C	NON_SYNONYMOUS_CODING
V1rc3	6	57088020	674	A	G	NON_SYNONYMOUS_CODING	G	NON_SYNONYMOUS_CODING	G	NON_SYNONYMOUS_CODING	-		-		-		-		-		G	NON_SYNONYMOUS_CODING	-		-		G	NON_SYNONYMOUS_CODING	-		G	NON_SYNONYMOUS_CODING	G	NON_SYNONYMOUS_CODING	-		G	NON_SYNONYMOUS_CODING
V1rc3	6	57088049	703	G	A	NON_SYNONYMOUS_CODING	A	NON_SYNONYMOUS_CODING	A	NON_SYNONYMOUS_CODING	-		-		-		-		-		A	NON_SYNONYMOUS_CODING	-		-		A	NON_SYNONYMOUS_CODING	-		A	NON_SYNONYMOUS_CODING	A	NON_SYNONYMOUS_CODING	A	NON_SYNONYMOUS_CODING	A	NON_SYNONYMOUS_CODING
V1rc3	6	57088102	756	C	G	SYNONYMOUS_CODING	G	SYNONYMOUS_CODING	G	SYNONYMOUS_CODING	-		-		-		-		-		G	SYNONYMOUS_CODING	-		-		G	SYNONYMOUS_CODING	-		G	SYNONYMOUS_CODING	G	SYNONYMOUS_CODING	A	SYNONYMOUS_CODING	G	SYNONYMOUS_CODING
V1rc3	6	57088127	781	A	-		-		-		-		-		-		-		-		-		-		-		-		-		-		-		G	NON_SYNONYMOUS_CODING	-
						1		1		1		0		0		0		0		0		2		0		0		1		0		1		1		4		1		13	SYN
						2		2		2		0		0		0		0		0		2		0		0		2		0		2		2		3		3		20	NON_SYN
						3		3		3		0		0		0		0		0		4		0		0		3		0		3		3		7		4		33	TOTAL
						129P2		129S1/SvImJ		129S5		A/J		AKR/J		BALB/cJ		C3H/HeJ		C57BL/6NJ		CAST/EiJ		CBA/J		DBA/2J		LP/J		NOD/ShiLtJ		NZO/HiLtJ		PWK/PhJ		Spretus/EiJ		WSB/EiJ

## Sheet: Vmn1r12
# The filters used:
#	Location .. 6:57108932-57109837
#	Consequence .. INTERGENIC,STOP_LOST,INTRONIC,SYNONYMOUS_CODING,STOP_GAINED,FRAME_SHIFT,NON_SYNONYMOUS_CODING,3PRIME_UTR,5PRIME_UTR,ESSENTIAL_SPLICE_SITE
#	SNP quality .. 10
#
Gene	Chromosome	Position	cDNA position	Reference	129P2	Consequence	129S1/SvImJ	Consequence	129S5	Consequence	A/J	Consequence	AKR/J	Consequence	BALB/cJ	Consequence	C3H/HeJ	Consequence	C57BL/6NJ	Consequence	CAST/EiJ	Consequence	CBA/J	Consequence	DBA/2J	Consequence	LP/J	Consequence	NOD/ShiLtJ	Consequence	NZO/HiLtJ	Consequence	PWK/PhJ	Consequence	Spretus/EiJ	Consequence	WSB/EiJ	Consequence
57108932	6	57108935	4	C	-		-		-		-		-		-		-		-		-		-		-		-		-		-		-		T	non syn	-
	6	57108973	42	G	-		-		-		-		-		-		-		-		-		-		-		-		-		-		-		A	syn	-
	6	57109013	82	G	-		-		-		-		-		-		-		-		-		-		-		-		-		-		-		A	non syn	-
	6	57109059	128	C	-		-		-		-		-		-		-		-		-		-		-		-		-		-		-		T	non syn	-
	6	57109093	162	C	T	syn	T	syn	T	syn	-		-		-		-		-		-		-		-		T	syn	-		T	syn	T	syn	-		-
	6	57109094	163	T	C	non syn	C	non syn	C	non syn	-		-		-		-		-		C	non syn	-		-		C	non syn	-		C	non syn	C	non syn	C	non syn	-
	6	57109167	236	C	-		-		-		-		-		-		-		-		-		-		-		-		-		-		-		T	non syn	-
	6	57109207	276	C	-		-		-		-		-		-		-		-		-		-		-		-		-		-		-		T	syn	-
	6	57109246	315	G	-		-		-		-		-		-		-		-		-		-		-		-		-		-		-		A	non syn	-
	6	57109251	320	G	-		-		-		-		-		-		-		-		-		-		-		-		-		-		-		A	non syn	-
	6	57109268	337	T	-		-		-		-		-		-		-		-		-		-		-		-		-		-		-		A	non syn	-
	6	57109283	352	C	-		-		-		-		-		-		-		-		-		-		-		-		-		-		-		G	non syn	-
	6	57109311	380	C	-		-		-		-		-		-		-		-		-		-		-		-		-		-		-		T	non syn	-
	6	57109408	477	A	-		-		-		-		-		-		-		-		G	syn	-		-		-		-		-		-		G	syn	-
	6	57109430	499	A	-		-		-		-		-		-		-		-		T	non syn	-		-		-		-		-		-		T	non syn	-
	6	57109480	549	C	-		-		-		-		-		-		-		-		-		-		-		-		-		-		-		G	syn	-
	6	57109513	582	T	-		-		-		-		-		-		-		-		-		-		-		-		-		-		-		-		G	syn
	6	57109535	604	A	-		-		-		-		-		-		-		-		-		-		-		-		-		-		-		A/G	non syn	-
	6	57109683	752	T	-		-		-		-		-		-		-		-		-		-		-		-		-		-		-		C	non syn	-
	6	57109792	861	A	G	syn	G	syn	G	syn	-		-		-		-		-		G	syn	-		-		G	syn	-		G	syn	G	syn	G	syn	G	syn
	6	57109804	873	G	-		-		-		-		-		-		-		-		-		-		-		-		-		-		-		T	non syn	-
						2		2		2		0		0		0		0		0		2		0		0		2		0		2		2		5		2		21	SYN
						1		1		1		0		0		0		0		0		2		0		0		1		0		1		1		14		0		22	NON_SYN
						3		3		3		0		0		0		0		0		4		0		0		3		0		3		3		19		2		43	TOTAL
						129P2		129S1/SvImJ		129S5		A/J		AKR/J		BALB/cJ		C3H/HeJ		C57BL/6NJ		CAST/EiJ		CBA/J		DBA/2J		LP/J		NOD/ShiLtJ		NZO/HiLtJ		PWK/PhJ		Spretus/EiJ		WSB/EiJ

## Sheet: Vmn1r13
# The filters used:
#	Location .. 6:57159852-57160754
#	Consequence .. INTERGENIC,STOP_LOST,INTRONIC,SYNONYMOUS_CODING,STOP_GAINED,FRAME_SHIFT,NON_SYNONYMOUS_CODING,3PRIME_UTR,5PRIME_UTR,ESSENTIAL_SPLICE_SITE
#	SNP quality .. 10
#
Gene	Chromosome	Position	cDNA position	Reference	129P2	Consequence	129S1/SvImJ	Consequence	129S5	Consequence	A/J	Consequence	AKR/J	Consequence	BALB/cJ	Consequence	C3H/HeJ	Consequence	C57BL/6NJ	Consequence	CAST/EiJ	Consequence	CBA/J	Consequence	DBA/2J	Consequence	LP/J	Consequence	NOD/ShiLtJ	Consequence	NZO/HiLtJ	Consequence	PWK/PhJ	Consequence	Spretus/EiJ	Consequence	WSB/EiJ	Consequence
V1rc5	6	57159891	40	C	-		-		-		-		-		-		-		-		-		-		-		-		-		-		-		T	NON_SYNONYMOUS_CODING	-
V1rc5	6	57159900	49	A	C	NON_SYNONYMOUS_CODING	C	NON_SYNONYMOUS_CODING	C	NON_SYNONYMOUS_CODING	-		-		-		-		-		C	NON_SYNONYMOUS_CODING	-		-		C	NON_SYNONYMOUS_CODING	-		C	NON_SYNONYMOUS_CODING	C	NON_SYNONYMOUS_CODING	C	NON_SYNONYMOUS_CODING	-
V1rc5	6	57160002	151	T	C	SYNONYMOUS_CODING	C	SYNONYMOUS_CODING	C	SYNONYMOUS_CODING	-		-		-		-		-		-		-		-		C	SYNONYMOUS_CODING	-		C	SYNONYMOUS_CODING	C	SYNONYMOUS_CODING	-		-
V1rc5	6	57160035	184	G	T	NON_SYNONYMOUS_CODING	T	NON_SYNONYMOUS_CODING	T	NON_SYNONYMOUS_CODING	-		-		-		-		-		A	NON_SYNONYMOUS_CODING	-		-		T	NON_SYNONYMOUS_CODING	-		T	NON_SYNONYMOUS_CODING	T	NON_SYNONYMOUS_CODING	A	NON_SYNONYMOUS_CODING	-
V1rc5	6	57160185	334	C	-		-		-		-		-		-		-		-		-		-		-		-		-		-		-		T	SYNONYMOUS_CODING	-
V1rc5	6	57160235	384	C	T	SYNONYMOUS_CODING	T	SYNONYMOUS_CODING	T	SYNONYMOUS_CODING	-		-		-		-		-		-		-		-		T	SYNONYMOUS_CODING	-		T	SYNONYMOUS_CODING	T	SYNONYMOUS_CODING	-		-
V1rc5	6	57160265	414	T	-		-		-		-		-		-		-		-		C	SYNONYMOUS_CODING	-		-		-		-		-		-		-		-
V1rc5	6	57160407	556	G	-		-		-		-		-		-		-		-		A	NON_SYNONYMOUS_CODING	-		-		-		-		-		-		-		-
V1rc5	6	57160463	612	C	T	SYNONYMOUS_CODING	T	SYNONYMOUS_CODING	T	SYNONYMOUS_CODING	-		-		-		-		-		-		-		-		T	SYNONYMOUS_CODING	-		T	SYNONYMOUS_CODING	T	SYNONYMOUS_CODING	-		-
V1rc5	6	57160469	618	T	-		-		-		-		-		-		-		-		-		-		-		-		-		-		-		C	SYNONYMOUS_CODING	-
V1rc5	6	57160470	619	C	G	NON_SYNONYMOUS_CODING	G	NON_SYNONYMOUS_CODING	G	NON_SYNONYMOUS_CODING	-		-		-		-		-		-		-		-		G	NON_SYNONYMOUS_CODING	-		G	NON_SYNONYMOUS_CODING	G	NON_SYNONYMOUS_CODING	-		-
V1rc5	6	57160487	636	T	C	SYNONYMOUS_CODING	C	SYNONYMOUS_CODING	C	SYNONYMOUS_CODING	-		-		-		-		-		-		-		-		C	SYNONYMOUS_CODING	-		C	SYNONYMOUS_CODING	C	SYNONYMOUS_CODING	C	SYNONYMOUS_CODING	-
V1rc5	6	57160501	650	A	-		-		-		-		-		-		-		-		-		-		-		G	NON_SYNONYMOUS_CODING	-		-		-		-		-
V1rc5	6	57160503	652	A	-		-		-		-		-		-		-		-		C	NON_SYNONYMOUS_CODING	-		-		-		-		-		C	NON_SYNONYMOUS_CODING	-		C	NON_SYNONYMOUS_CODING
V1rc5	6	57160505	654	C	-		-		-		-		-		-		-		-		-		-		-		-		-		-		T	SYNONYMOUS_CODING	-		-
V1rc5	6	57160512	661	A	G	NON_SYNONYMOUS_CODING	-		-		-		-		-		-		-		-		-		-		G	NON_SYNONYMOUS_CODING	-		-		G	NON_SYNONYMOUS_CODING	-		-
V1rc5	6	57160514	663	C	A	SYNONYMOUS_CODING	-		A	SYNONYMOUS_CODING	-		-		-		-		-		-		-		-		A	SYNONYMOUS_CODING	-		-		A	SYNONYMOUS_CODING	A	SYNONYMOUS_CODING	-
V1rc5	6	57160572	721	T	A	NON_SYNONYMOUS_CODING	A	NON_SYNONYMOUS_CODING	A	NON_SYNONYMOUS_CODING	-		-		-		-		-		-		-		-		A	NON_SYNONYMOUS_CODING	-		A	NON_SYNONYMOUS_CODING	A	NON_SYNONYMOUS_CODING	A	NON_SYNONYMOUS_CODING	-
						5		4		5		0		0		0		0		0		1		0		0		5		0		4		6		4		0		34	SYN
						5		4		4		0		0		0		0		0		4		0		0		6		0		4		6		4		1		38	NON_SYN
						10		8		9		0		0		0		0		0		5		0		0		11		0		8		12		8		1		72	TOTAL
						129P2		129S1/SvImJ		129S5		A/J		AKR/J		BALB/cJ		C3H/HeJ		C57BL/6NJ		CAST/EiJ		CBA/J		DBA/2J		LP/J		NOD/ShiLtJ		NZO/HiLtJ		PWK/PhJ		Spretus/EiJ		WSB/EiJ

## Sheet: Vmn1r14
# The filters used:
#	Location .. 6:57183451-57184344
#	Consequence .. INTERGENIC,STOP_LOST,INTRONIC,SYNONYMOUS_CODING,STOP_GAINED,FRAME_SHIFT,NON_SYNONYMOUS_CODING,3PRIME_UTR,5PRIME_UTR,ESSENTIAL_SPLICE_SITE
#	SNP quality .. 10
#
Gene	Chromosome	Position	cDNA position	Reference	129P2	Consequence	129S1/SvImJ	Consequence	129S5	Consequence	A/J	Consequence	AKR/J	Consequence	BALB/cJ	Consequence	C3H/HeJ	Consequence	C57BL/6NJ	Consequence	CAST/EiJ	Consequence	CBA/J	Consequence	DBA/2J	Consequence	LP/J	Consequence	NOD/ShiLtJ	Consequence	NZO/HiLtJ	Consequence	PWK/PhJ	Consequence	Spretus/EiJ	Consequence	WSB/EiJ	Consequence
V1rc7	6	57183549	99	C	-		-		-		-		-		-		-		-		-		-		-		-		-		-		-		T	SYNONYMOUS_CODING	-
V1rc7	6	57183578	128	C	-		-		-		-		-		-		-		-		-		-		-		-		-		-		-		T	NON_SYNONYMOUS_CODING	-
V1rc7	6	57183840	390	T	-		-		-		-		-		-		-		-		C	SYNONYMOUS_CODING	-		-		-		-		-		-		C	SYNONYMOUS_CODING	-
V1rc7	6	57183967	517	A	-		-		-		-		-		-		-		-		-		-		-		-		-		-		-		G	NON_SYNONYMOUS_CODING	-
V1rc7	6	57183986	536	C	T	NON_SYNONYMOUS_CODING	T	NON_SYNONYMOUS_CODING	T	NON_SYNONYMOUS_CODING	-		-		-		-		-		-		-		-		T	NON_SYNONYMOUS_CODING	-		T	NON_SYNONYMOUS_CODING	T	NON_SYNONYMOUS_CODING	-		-
V1rc7	6	57184050	600	G	-		-		-		-		-		-		-		-		T	SYNONYMOUS_CODING	-		-		-		-		-		-		-		-
V1rc7	6	57184062	612	T	C	SYNONYMOUS_CODING	C	SYNONYMOUS_CODING	C	SYNONYMOUS_CODING	-		-		-		-		-		-		-		-		C	SYNONYMOUS_CODING	-		C	SYNONYMOUS_CODING	C	SYNONYMOUS_CODING	-		C	SYNONYMOUS_CODING
V1rc7	6	57184097	647	C	-		-		-		-		-		-		-		-		T	NON_SYNONYMOUS_CODING	-		-		-		-		-		-		T	NON_SYNONYMOUS_CODING	-
V1rc7	6	57184119	669	C	-		-		-		-		-		-		-		-		T	SYNONYMOUS_CODING	-		-		-		-		-		-		T	SYNONYMOUS_CODING	-
V1rc7	6	57184150	700	C	-		-		-		-		-		-		-		-		T	SYNONYMOUS_CODING	-		-		-		-		-		-		-		-
V1rc7	6	57184212	762	G	-		-		-		-		-		-		-		-		A	SYNONYMOUS_CODING	-		-		-		-		-		-		-		-
V1rc7	6	57184245	795	C	-		-		-		-		-		-		-		-		-		-		-		-		-		-		-		T	SYNONYMOUS_CODING	-
V1rc7	6	57184254	804	T	G	NON_SYNONYMOUS_CODING	G	NON_SYNONYMOUS_CODING	G	NON_SYNONYMOUS_CODING	-		-		-		-		-		G	NON_SYNONYMOUS_CODING	-		-		G	NON_SYNONYMOUS_CODING	-		G	NON_SYNONYMOUS_CODING	G	NON_SYNONYMOUS_CODING	G	NON_SYNONYMOUS_CODING	G	NON_SYNONYMOUS_CODING
V1rc7	6	57184273	823	G	-		-		-		-		-		-		-		-		-		-		-		-		-		-		-		A	NON_SYNONYMOUS_CODING	-
V1rc7	6	57184323	873	G	-		-		-		-		-		-		-		-		-		-		-		-		-		-		-		A	SYNONYMOUS_CODING	-
						1		1		1		0		0		0		0		0		5		0		0		1		0		1		1		5		1		17	SYN
						2		2		2		0		0		0		0		0		2		0		0		2		0		2		2		5		1		20	NON_SYN
						3		3		3		0		0		0		0		0		7		0		0		3		0		3		3		10		2		37	TOTAL
						129P2		129S1/SvImJ		129S5		A/J		AKR/J		BALB/cJ		C3H/HeJ		C57BL/6NJ		CAST/EiJ		CBA/J		DBA/2J		LP/J		NOD/ShiLtJ		NZO/HiLtJ		PWK/PhJ		Spretus/EiJ		WSB/EiJ

## Sheet: Vmn1r15
# The filters used:
#	Location .. 6:57208143-57209042
#	Consequence .. INTERGENIC,STOP_LOST,INTRONIC,SYNONYMOUS_CODING,STOP_GAINED,FRAME_SHIFT,NON_SYNONYMOUS_CODING,3PRIME_UTR,5PRIME_UTR,ESSENTIAL_SPLICE_SITE
#	SNP quality .. 10
#
Gene	Chromosome	Position	cDNA postion	Reference	129P2	Consequence	129S1/SvImJ	Consequence	129S5	Consequence	A/J	Consequence	AKR/J	Consequence	BALB/cJ	Consequence	C3H/HeJ	Consequence	C57BL/6NJ	Consequence	CAST/EiJ	Consequence	CBA/J	Consequence	DBA/2J	Consequence	LP/J	Consequence	NOD/ShiLtJ	Consequence	NZO/HiLtJ	Consequence	PWK/PhJ	Consequence	Spretus/EiJ	Consequence	WSB/EiJ	Consequence
V1rc6	6	57208194	52	C	G	NON_SYNONYMOUS_CODING	G	NON_SYNONYMOUS_CODING	G	NON_SYNONYMOUS_CODING	-		-		-		-		-		G	NON_SYNONYMOUS_CODING	-		-		G	NON_SYNONYMOUS_CODING	-		G	NON_SYNONYMOUS_CODING	G	NON_SYNONYMOUS_CODING	-		-
V1rc6	6	57208246	104	C	-		-		-		-		-		-		-		-		-		-		-		-		-		-		-		A	NON_SYNONYMOUS_CODING	-
V1rc6	6	57208255	113	C	T	NON_SYNONYMOUS_CODING	T	NON_SYNONYMOUS_CODING	T	NON_SYNONYMOUS_CODING	-		-		-		-		-		T	NON_SYNONYMOUS_CODING	-		-		T	NON_SYNONYMOUS_CODING	-		T	NON_SYNONYMOUS_CODING	T	NON_SYNONYMOUS_CODING	T	NON_SYNONYMOUS_CODING	-
V1rc6	6	57208256	114	A	G	SYNONYMOUS_CODING	G	SYNONYMOUS_CODING	G	SYNONYMOUS_CODING	-		-		-		-		-		G	SYNONYMOUS_CODING	-		-		G	SYNONYMOUS_CODING	-		G	SYNONYMOUS_CODING	G	SYNONYMOUS_CODING	G	SYNONYMOUS_CODING	-
V1rc6	6	57208261	119	T	-		-		-		-		-		-		-		-		-		-		-		-		-		-		-		C	NON_SYNONYMOUS_CODING	-
V1rc6	6	57208280	138	T	-		-		-		-		-		-		-		-		-		-		-		-		-		-		-		C	SYNONYMOUS_CODING	-
V1rc6	6	57208283	141	G	-		-		-		-		-		-		-		-		-		-		-		-		-		-		-		T	NON_SYNONYMOUS_CODING	-
V1rc6	6	57208287	145	C	-		-		-		-		-		-		-		-		-		-		-		-		-		-		-		A	NON_SYNONYMOUS_CODING	-
V1rc6	6	57208302	160	C	-		-		-		-		-		-		-		-		-		-		-		-		-		-		-		-		T	NON_SYNONYMOUS_CODING
V1rc6	6	57208326	184	G	-		-		-		-		-		-		-		-		-		-		-		-		-		-		-		-		A	NON_SYNONYMOUS_CODING
V1rc6	6	57208341	199	T	-		-		-		-		-		-		-		-		G	NON_SYNONYMOUS_CODING	-		-		-		-		-		-		-		-
V1rc6	6	57208399	257	C	T	NON_SYNONYMOUS_CODING	T	NON_SYNONYMOUS_CODING	T	NON_SYNONYMOUS_CODING	-		-		-		-		-		-		-		-		T	NON_SYNONYMOUS_CODING	-		T	NON_SYNONYMOUS_CODING	-		-		-
V1rc6	6	57208651	509	A	-		-		-		-		-		-		-		-		-		-		-		-		-		-		-		-		G	NON_SYNONYMOUS_CODING
V1rc6	6	57208658	516	C	-		-		-		-		-		-		-		-		T	SYNONYMOUS_CODING	-		-		-		-		-		-		-		-
V1rc6	6	57208722	580	A	T	NON_SYNONYMOUS_CODING	T	NON_SYNONYMOUS_CODING	T	NON_SYNONYMOUS_CODING	-		-		-		-		-		T	NON_SYNONYMOUS_CODING	-		-		T	NON_SYNONYMOUS_CODING	-		T	NON_SYNONYMOUS_CODING	T	NON_SYNONYMOUS_CODING	-		-
V1rc6	6	57208760	618	G	A	SYNONYMOUS_CODING	A	SYNONYMOUS_CODING	A	SYNONYMOUS_CODING	-		-		-		-		-		-		-		-		A	SYNONYMOUS_CODING	-		A	SYNONYMOUS_CODING	A	SYNONYMOUS_CODING	-		-
V1rc6	6	57208959	817	C	-		-		-		-		-		-		-		-		-		-		-		-		-		-		-		-		T	NON_SYNONYMOUS_CODING
V1rc6	6	57209015	873	G	-		-		-		-		-		-		-		-		-		-		-		-		-		-		A	SYNONYMOUS_CODING	-		-
						2		2		2		0		0		0		0		0		2		0		0		2		0		2		3		2		0		17	SYN
						4		4		4		0		0		0		0		0		4		0		0		4		0		4		3		5		4		36	NON_SYN
						6		6		6		0		0		0		0		0		6		0		0		6		0		6		6		7		4		53	TOTAL
						129P2		129S1/SvImJ		129S5		A/J		AKR/J		BALB/cJ		C3H/HeJ		C57BL/6NJ		CAST/EiJ		CBA/J		DBA/2J		LP/J		NOD/ShiLtJ		NZO/HiLtJ		PWK/PhJ		Spretus/EiJ		WSB/EiJ

## Sheet: Vmn1r16
# The filters used:
#	Location .. 6:57272718-57273629
#	Consequence .. INTERGENIC,STOP_LOST,INTRONIC,SYNONYMOUS_CODING,STOP_GAINED,FRAME_SHIFT,NON_SYNONYMOUS_CODING,3PRIME_UTR,5PRIME_UTR,ESSENTIAL_SPLICE_SITE
#	SNP quality .. 10
#
Gene	Chromosome	Position	cDNA position	Reference	129P2	Consequence	129S1/SvImJ	Consequence	129S5	Consequence	A/J	Consequence	AKR/J	Consequence	BALB/cJ	Consequence	C3H/HeJ	Consequence	C57BL/6NJ	Consequence	CAST/EiJ	Consequence	CBA/J	Consequence	DBA/2J	Consequence	LP/J	Consequence	NOD/ShiLtJ	Consequence	NZO/HiLtJ	Consequence	PWK/PhJ	Consequence	Spretus/EiJ	Consequence	WSB/EiJ	Consequence
V1rc29	6	57272734	896	A	-		-		-		-		-		-		-		-		C	NON_SYNONYMOUS_CODING	-		-		-		-		-		-		C	NON_SYNONYMOUS_CODING	-
V1rc29	6	57272752	878	T	-		-		-		-		-		-		-		-		C	NON_SYNONYMOUS_CODING	-		-		-		-		-		-		C	NON_SYNONYMOUS_CODING	-
V1rc29	6	57272850	780	T	G	SYNONYMOUS_CODING	G	SYNONYMOUS_CODING	G	SYNONYMOUS_CODING	-		-		-		-		-		A	SYNONYMOUS_CODING	-		-		G	SYNONYMOUS_CODING	-		G	SYNONYMOUS_CODING	G	SYNONYMOUS_CODING	A	SYNONYMOUS_CODING	G	SYNONYMOUS_CODING
V1rc29	6	57272863	767	C	-		-		-		-		-		-		-		-		-		-		-		-		-		-		-		A	NON_SYNONYMOUS_CODING	-
V1rc29	6	57273000	630	C	-		-		-		-		-		-		-		-		-		-		-		-		-		-		-		T	SYNONYMOUS_CODING	-
V1rc29	6	57273010	620	C	-		-		-		-		-		-		-		-		-		-		-		-		-		-		C/T	NON_SYNONYMOUS_CODING	-		-
V1rc29	6	57273044	586	C	T	NON_SYNONYMOUS_CODING	T	NON_SYNONYMOUS_CODING	T	NON_SYNONYMOUS_CODING	-		-		-		-		-		T	NON_SYNONYMOUS_CODING	-		-		T	NON_SYNONYMOUS_CODING	-		T	NON_SYNONYMOUS_CODING	T	NON_SYNONYMOUS_CODING	T	NON_SYNONYMOUS_CODING	T	NON_SYNONYMOUS_CODING
V1rc29	6	57273052	578	G	-		-		-		-		-		-		-		-		A	NON_SYNONYMOUS_CODING	-		-		-		-		-		-		-		-
V1rc29	6	57273143	487	A	-		-		-		-		-		-		-		-		-		-		-		-		-		-		-		A/C	NON_SYNONYMOUS_CODING	-
V1rc29	6	57273169	461	T	G	NON_SYNONYMOUS_CODING	G	NON_SYNONYMOUS_CODING	G	NON_SYNONYMOUS_CODING	-		-		-		-		-		-		-		-		G	NON_SYNONYMOUS_CODING	-		G	NON_SYNONYMOUS_CODING	-		-		-
V1rc29	6	57273172	458	T	C	NON_SYNONYMOUS_CODING	C	NON_SYNONYMOUS_CODING	C	NON_SYNONYMOUS_CODING	-		-		-		-		-		-		-		-		C	NON_SYNONYMOUS_CODING	-		C	NON_SYNONYMOUS_CODING	-		-		-
V1rc29	6	57273190	440	C	-		-		-		-		-		-		-		-		-		-		-		-		-		-		-		T	NON_SYNONYMOUS_CODING	-
V1rc29	6	57273200	430	A	-		-		-		-		-		-		-		-		-		-		-		-		-		-		-		G	NON_SYNONYMOUS_CODING	-
V1rc29	6	57273246	384	G	-		-		-		-		-		-		-		-		-		-		-		-		-		-		-		T	NON_SYNONYMOUS_CODING	-
V1rc29	6	57273258	372	G	-		-		-		-		-		-		-		-		-		-		-		-		-		-		C/G	NON_SYNONYMOUS_CODING	-		-
V1rc30	6	57273299	331	G	-		-		-		-		-		-		-		-		-		-		-		-		-		-		G/T	NON_SYNONYMOUS_CODING	-		-
V1rc29	6	57273303	327	T	-		-		-		-		-		-		-		-		-		-		-		-		-		-		C/T	SYNONYMOUS_CODING	-		-
V1rc29	6	57273312	318	G	-		-		-		-		-		-		-		-		-		-		-		-		-		-		A/G	SYNONYMOUS_CODING	A	SYNONYMOUS_CODING	-
V1rc29	6	57273318	312	T	-		-		-		-		-		-		-		-		-		-		-		-		-		-		-		A	SYNONYMOUS_CODING	-
V1rc29	6	57273354	276	A	-		-		-		-		-		-		-		-		G	SYNONYMOUS_CODING	-		-		-		-		-		-		-		-
V1rc29	6	57273431	199	T	-		-		-		-		-		-		-		-		-		-		-		-		-		-		-		A	NON_SYNONYMOUS_CODING	-
V1rc29	6	57273458	172	C	-		-		-		-		-		-		-		-		-		-		-		-		-		-		-		T	NON_SYNONYMOUS_CODING	-
V1rc29	6	57273471	159	G	-		-		-		-		-		-		-		-		-		-		-		-		-		-		-		T	NON_SYNONYMOUS_CODING	-
V1rc29	6	57273477	153	T	-		-		-		-		-		-		-		-		-		-		-		-		-		-		-		G	SYNONYMOUS_CODING	-
V1rc29	6	57273512	118	G	-		-		-		-		-		-		-		-		-		-		-		-		-		-		-		G/T	NON_SYNONYMOUS_CODING	A	SYNONYMOUS_CODING
V1rc29	6	57273519	111	G	A	SYNONYMOUS_CODING	A	SYNONYMOUS_CODING	A	SYNONYMOUS_CODING	-		-		-		-		-		-		-		-		A	SYNONYMOUS_CODING	-		A	SYNONYMOUS_CODING	-		-		-
V1rc29	6	57273537	93	T	-		-		-		-		-		-		-		-		C	SYNONYMOUS_CODING	-		-		-		-		-		-		-		-
V1rc29	6	57273590	40	A	-		-		-		-		-		-		-		-		-		-		-		-		-		-		-		G	NON_SYNONYMOUS_CODING	-
						2		2		2		0		0		0		0		0		3		0		0		2		0		2		3		5		2		23	SYN
						3		3		3		0		0		0		0		0		4		0		0		3		0		3		4		13		1		37	NON_SYN
						5		5		5		0		0		0		0		0		7		0		0		5		0		5		7		18		3		60	TOTAL
						129P2		129S1/SvImJ		129S5		A/J		AKR/J		BALB/cJ		C3H/HeJ		C57BL/6NJ		CAST/EiJ		CBA/J		DBA/2J		LP/J		NOD/ShiLtJ		NZO/HiLtJ		PWK/PhJ		Spretus/EiJ		WSB/EiJ

[truncated: 109 more sheets: Vmn1r17, Vmn1r18, Vmn1r19, Vmn1r21, Vmn1r22, Vmn1r23, Vmn1r24, Vmn1r25, Vmn1r26, Vmn1r28, Vmn1r29, Vmn1r31, Vmn1r32, Vmn1r33, Vmn1r34, Vmn1r38, Vmn1r39, Vmn1r40, Vmn1r42, Vmn1r43 …]
