# Supplementary material for: Genomic variation in the vomeronasal receptor gene repertoires of inbred mice
Source: BMC Genomics. 2012 Aug 21;13:415. doi: 10.1186/1471-2164-13-415 (PMC3460788; doi:10.1186/1471-2164-13-415)
Supplement: Additional file 6 — Lists all the SNPs identified in V2Rs, subdivided by gene and strain. [file 1471-2164-13-415-S6.xlsx]

## Sheet: Vmn2r1
# The filters used:
#	Location .. Vmn2r1
#	Consequence .. STOP_LOST,SYNONYMOUS_CODING,STOP_GAINED,FRAME_SHIFT,NON_SYNONYMOUS_CODING,3PRIME_UTR,5PRIME_UTR,ESSENTIAL_SPLICE_SITE
#	SNP quality .. 10
#
Gene	Chromosome	Position	cDNA position	Reference	129P2	Consequence	129S1/SvImJ	Consequence	129S5	Consequence	A/J	Consequence	AKR/J	Consequence	BALB/cJ	Consequence	C3H/HeJ	Consequence	C57BL/6NJ	Consequence	CAST/EiJ	Consequence	CBA/J	Consequence	DBA/2J	Consequence	LP/J	Consequence	NOD/ShiLtJ	Consequence	NZO/HiLtJ	Consequence	PWK/PhJ	Consequence	Spretus/EiJ	Consequence	WSB/EiJ	Consequence
63890393	3	63890444	210	G	-		-		-		-		-		-		-		-		-		-		-		-		-		-		-		C	NON_SYNONYMOUS_CODING	-
	3	63890492	258	C	-		-		-		-		-		-		-		-		-		-		-		-		-		-		-		T	SYNONYMOUS_CODING	-
	3	63890555	321	T	-		-		-		-		-		-		-		-		-		-		-		-		-		-		-		A	SYNONYMOUS_CODING	-
	3	63890572	338	A	-		-		-		-		-		-		-		-		-		-		-		-		-		G	NON_SYNONYMOUS_CODING	-		-		-
63890684	3	63890606	372	A	-		-		-		-		-		-		-		-		-		-		-		-		-		-		-		G	SYNONYMOUS_CODING	-
63893375	3	63893494	570	C	-		-		-		-		T	SYNONYMOUS_CODING	T	SYNONYMOUS_CODING	-		-		-		-		-		-		-		-		-		T	SYNONYMOUS_CODING	-
	3	63893575	651	G	-		-		-		-		-		-		-		-		-		-		-		-		-		-		-		A	SYNONYMOUS_CODING	-
	3	63893758	834	A	-		-		-		-		-		-		-		-		-		-		-		-		-		-		-		G	SYNONYMOUS_CODING	-
	3	63893881	957	T	-		-		-		-		-		-		-		-		-		-		-		-		-		-		-		C	SYNONYMOUS_CODING	-
	3	63893977	1053	T	-		-		-		-		-		-		-		-		G	SYNONYMOUS_CODING	-		-		-		-		-		-		G	SYNONYMOUS_CODING	-
	3	63893983	1059	T	-		-		-		-		-		-		-		-		C	SYNONYMOUS_CODING	-		-		-		-		-		-		C	SYNONYMOUS_CODING	-
	3	63893986	1062	C	-		-		-		-		-		-		-		-		T	SYNONYMOUS_CODING	-		-		-		-		-		-		T	SYNONYMOUS_CODING	-
	3	63893992	1068	T	-		-		-		-		-		-		-		-		C	SYNONYMOUS_CODING	-		-		-		-		-		-		C	SYNONYMOUS_CODING	-
	3	63894013	1089	G	-		-		-		-		-		-		-		-		T	SYNONYMOUS_CODING	-		-		-		-		-		-		T	SYNONYMOUS_CODING	-
	3	63894020	1096	G	-		-		-		-		-		-		-		-		A	NON_SYNONYMOUS_CODING	-		-		-		-		-		-		-		-
	3	63894026	1102	C	-		-		-		-		-		-		-		-		-		-		-		-		-		-		-		T	SYNONYMOUS_CODING	-
	3	63894085	1161	C	-		-		-		-		-		-		-		-		-		-		-		-		-		-		-		T	SYNONYMOUS_CODING	-
63894247	3	63894103	1179	A	-		-		-		-		-		-		-		-		-		-		-		-		-		-		-		T	SYNONYMOUS_CODING	-
63908398	3	63908543	1824	C	-		-		-		-		-		-		-		-		-		-		-		-		-		-		-		G	SYNONYMOUS_CODING	-
	3	63908544	1825	C	-		-		-		-		-		-		-		-		G	NON_SYNONYMOUS_CODING	-		-		-		-		-		-		G	NON_SYNONYMOUS_CODING	-
	3	63908559	1840	G	-		-		-		-		-		-		-		-		-		-		-		-		-		-		-		A/G	NON_SYNONYMOUS_CODING	-
	3	63908864	2145	G	-		-		-		-		-		-		-		-		-		-		-		-		-		-		-		A/G	SYNONYMOUS_CODING	-
	3	63908874	2155	A	-		-		-		-		-		-		-		-		-		-		-		-		-		-		-		G	NON_SYNONYMOUS_CODING	-
	3	63908909	2190	G	-		-		-		-		-		-		-		-		C	NON_SYNONYMOUS_CODING	-		-		-		-		-		-		-		-
	3	63908910	2191	A	-		-		-		-		-		-		-		-		C	NON_SYNONYMOUS_CODING	-		-		-		-		-		-		-		-
	3	63909092	2373	G	-		-		-		-		-		-		-		-		-		-		-		-		-		-		-		A	SYNONYMOUS_CODING	-
	3	63909172	2453	A	-		-		-		-		-		-		-		-		-		-		-		G	NON_SYNONYMOUS_CODING	-		-		-		-		-
	3	63909284	2565	A	-		-		-		-		-		-		-		-		-		-		-		-		-		-		-		G	SYNONYMOUS_CODING	-
	3	63909288	2569	G	-		-		-		-		-		-		-		-		-		-		-		-		-		-		-		A	NON_SYNONYMOUS_CODING	-
	3	63909349	2630	G	-		-		-		-		-		-		-		-		A	NON_SYNONYMOUS_CODING	-		-		-		-		A	NON_SYNONYMOUS_CODING	-		A	NON_SYNONYMOUS_CODING	-
	3	63909353	2634	C	-		-		-		-		-		-		-		-		-		-		-		-		-		-		-		T	SYNONYMOUS_CODING	-
63909380	3	63909371	2652	A	-		-		-		-		-		-		-		-		-		-		-		-		-		G	SYNONYMOUS_CODING	-		G	SYNONYMOUS_CODING	-
						0		0		0		0		1		1		0		0		5		0		0		0		0		1		0		21		0		29	SYN
						0		0		0		0		0		0		0		0		5		0		0		1		0		2		0		6		0		14	NON_SYN
						0		0		0		0		1		1		0		0		10		0		0		1		0		3		0		27		0		43	TOTAL
						129P2		129S1/SvImJ		129S5		A/J		AKR/J		BALB/cJ		C3H/HeJ		C57BL/6NJ		CAST/EiJ		CBA/J		DBA/2J		LP/J		NOD/ShiLtJ		NZO/HiLtJ		PWK/PhJ		Spretus/EiJ		WSB/EiJ

## Sheet: Vmn2r2
# The filters used:
#	Location .. 3: 63920354-63941402
#	Consequence .. INTERGENIC,STOP_LOST,INTRONIC,WITHIN_MATURE_miRNA,SYNONYMOUS_CODING,STOP_GAINED,FRAME_SHIFT,NON_SYNONYMOUS_CODING,WITHIN_NON_CODING_GENE,3PRIME_UTR,5PRIME_UTR,ESSENTIAL_SPLICE_SITE
#	SNP quality .. 10
Vmn2r2
Gene	Chromosome	Position	cDNA position	Reference	129P2	Consequence	129S1/SvImJ	Consequence	129S5	Consequence	A/J	Consequence	AKR/J	Consequence	BALB/cJ	Consequence	C3H/HeJ	Consequence	C57BL/6NJ	Consequence	CAST/EiJ	Consequence	CBA/J	Consequence	DBA/2J	Consequence	LP/J	Consequence	NOD/ShiLtJ	Consequence	NZO/HiLtJ	Consequence	PWK/PhJ	Consequence	Spretus/EiJ	Consequence	WSB/EiJ	Consequence
63920354	3	63920370	2468	G	-		-		-		-		-		-		-		-		-		-		-		-		-		-		-		A/G	NON_SYNONYMOUS_CODING	-
AC126803.4-2	3	63920381	2457	G	-		-		-		-		-		-		-		-		-		-		-		-		-		-		-		A	SYNONYMOUS_CODING	-
AC126803.4-2	3	63920385	2453	C	-		-		-		-		-		-		-		-		T	NON_SYNONYMOUS_CODING	-		-		-		-		-		-		T	NON_SYNONYMOUS_CODING	-
AC126803.4-2	3	63920446	2392	C	-		-		-		-		-		-		-		-		-		-		-		-		-		-		-		T	NON_SYNONYMOUS_CODING	-
AC126803.4-2	3	63920450	2388	T	-		-		-		-		-		-		-		-		-		-		-		-		-		-		-		C	SYNONYMOUS_CODING	-
AC126803.4-2	3	63920699	2139	A	-		-		-		-		-		-		-		-		T	SYNONYMOUS_CODING	-		-		-		-		-		-		-		-
AC126803.4-2	3	63920764	2074	C	-		-		-		-		-		-		-		-		-		-		-		-		-		-		-		T	NON_SYNONYMOUS_CODING	-
AC126803.4-2	3	63920836	2002	C	-		-		-		-		-		-		-		-		-		-		-		-		-		-		-		T	NON_SYNONYMOUS_CODING	-
AC126803.4-2	3	63920884	1954	C	-		-		-		-		-		-		-		-		-		-		-		-		-		-		-		T	NON_SYNONYMOUS_CODING	-
AC126803.4-2	3	63921161	1677	G	-		-		-		-		-		-		-		-		-		-		-		-		-		-		-		A/G	SYNONYMOUS_CODING	-
AC126803.4-2	3	63921194	1644	A	-		-		-		-		-		-		-		-		-		-		-		-		-		-		-		A/G	SYNONYMOUS_CODING	-
AC126803.4-2	3	63921214	1624	A	-		-		-		-		-		-		-		-		-		-		-		-		-		-		-		G	SYNONYMOUS_CODING	-
AC126803.4-2	3	63921243	1595	C	-		-		-		-		-		-		-		-		T	NON_SYNONYMOUS_CODING	-		-		-		-		-		-		-		-
63921336	3	63921314	1524	G	-		-		-		-		-		-		-		-		-		-		-		-		-		-		-		A/G	SYNONYMOUS_CODING	-
63922678-63922801	3	63922733	1446	A	-		-		-		-		-		-		-		-		G	SYNONYMOUS_CODING	-		-		-		-		-		-		G	SYNONYMOUS_CODING	-
63930402	3	63930403	1376	A	-		-		-		-		-		-		-		-		-		-		-		-		-		-		-		G	NON_SYNONYMOUS_CODING	-
	3	63930585	1194	T	-		-		-		-		-		-		-		-		C	SYNONYMOUS_CODING	-		-		-		-		-		-		-		-
63930632	3	63930625	1154	G	-		-		-		-		-		-		-		-		-		-		-		-		-		-		-		C	NON_SYNONYMOUS_CODING	-
63937826	3	63937843	1129	C	-		-		-		-		-		-		-		-		-		-		-		-		-		-		-		C/T	NON_SYNONYMOUS_CODING	-
	3	63937861	1111	C	-		-		-		-		-		-		-		-		-		-		-		-		-		-		-		C/T	NON_SYNONYMOUS_CODING	-
	3	63937874	1098	C	-		-		-		-		-		-		-		-		-		-		-		-		-		-		-		A/C	NON_SYNONYMOUS_CODING	-
	3	63937970	1002	C	-		-		-		-		-		-		-		-		-		-		-		-		-		-		-		T	SYNONYMOUS_CODING	-
	3	63938044	928	G	-		-		-		-		-		-		-		-		-		-		-		-		-		-		-		A	SYNONYMOUS_CODING	-
	3	63938164	808	T	-		-		-		-		-		-		-		-		-		-		-		-		-		-		-		C	NON_SYNONYMOUS_CODING	-
	3	63938195	777	C	-		-		-		-		-		-		-		-		-		-		-		-		-		-		-		T	SYNONYMOUS_CODING	-
63938695	3	63938359	613	C	-		-		-		-		-		-		-		-		-		-		-		-		-		-		-		T	NON_SYNONYMOUS_CODING	-
63941127	3	63941168	235	C	-		-		-		-		-		-		-		-		-		-		-		-		-		-		-		T	NON_SYNONYMOUS_CODING	-
	3	63941268	135	T	-		-		-		-		-		-		-		-		-		-		-		-		-		-		-		C	SYNONYMOUS_CODING	-
63941402	3	63941346	57	A	-		-		-		-		-		-		-		-		-		-		-		-		-		-		-		G	SYNONYMOUS_CODING	-
						0		0		0		0		0		0		0		0		3		0		0		0		0		0		0		12		0		15	SYN
						0		0		0		0		0		0		0		0		2		0		0		0		0		0		0		14		0		16	NON_SYN
						0		0		0		0		0		0		0		0		5		0		0		0		0		0		0		26		0		31	TOTAL
						129P2		129S1/SvImJ		129S5		A/J		AKR/J		BALB/cJ		C3H/HeJ		C57BL/6NJ		CAST/EiJ		CBA/J		DBA/2J		LP/J		NOD/ShiLtJ		NZO/HiLtJ		PWK/PhJ		Spretus/EiJ		WSB/EiJ

## Sheet: Vmn2r3
# The filters used:
#	Location .. 3: 64062886 - 64091339
#	Consequence .. INTERGENIC,STOP_LOST,INTRONIC,SYNONYMOUS_CODING,STOP_GAINED,FRAME_SHIFT,NON_SYNONYMOUS_CODING,3PRIME_UTR,5PRIME_UTR,ESSENTIAL_SPLICE_SITE
#	SNP quality .. 10
#
Gene	Chromosome	Position	cDNA position	Reference	129P2	Consequence	129S1/SvImJ	Consequence	129S5	Consequence	A/J	Consequence	AKR/J	Consequence	BALB/cJ	Consequence	C3H/HeJ	Consequence	C57BL/6NJ	Consequence	CAST/EiJ	Consequence	CBA/J	Consequence	DBA/2J	Consequence	LP/J	Consequence	NOD/ShiLtJ	Consequence	NZO/HiLtJ	Consequence	PWK/PhJ	Consequence	Spretus/EiJ	Consequence	WSB/EiJ	Consequence
64062886	3	64062892	2661	C	-		-		-		-		-		-		-		-		-		-		-		-		-		-		-		A	syn	-
	3	64062895	2658	G	-		-		-		-		-		-		-		-		-		-		-		-		-		-		-		A	syn	-
	3	64062897	2656	C	-		-		-		-		-		-		-		-		T	non syn	-		-		-		-		-		-		-		-
	3	64062914	2639	C	-		-		-		-		-		-		-		-		-		-		-		-		-		-		-		G	Non syn	-
	3	64062951	2602	G	-		-		-		-		-		-		-		-		C	non syn	-		-		-		-		C	non syn	-		-		-
	3	64063069	2484	A	-		-		-		-		-		-		-		-		-		-		-		-		-		-		-		G	syn	-
	3	64063099	2454	C	-		-		-		-		-		-		-		-		-		-		-		-		-		-		-		T	syn	-
	3	64063146	2407	T	-		-		-		-		-		-		-		-		-		-		-		-		-		-		-		C	Non syn	-
	3	64063164	2389	A	-		-		-		-		-		-		-		-		-		-		-		-		-		-		-		C	Non syn	-
	3	64063165	2388	G	-		-		-		-		-		-		-		-		-		-		-		-		-		-		-		C	syn	-
	3	64063189	2364	C	-		-		-		-		-		-		-		-		-		-		-		-		-		-		T	syn	-		-
	3	64063224	2329	T	-		-		-		-		-		-		-		-		-		-		-		-		-		-		C	non syn	C	Non syn	-
	3	64063255	2298	G	-		-		-		-		-		-		-		-		-		-		-		-		-		-		-		A	syn	-
	3	64063275	2278	T	-		-		-		-		-		-		-		-		-		-		-		-		-		-		-		C	Non syn	-
	3	64063282	2271	T	-		-		-		-		-		-		-		-		-		-		-		-		-		-		C	syn	-		-
	3	64063326	2227	C	-		-		-		-		-		-		-		-		-		-		-		-		-		-		-		C/T	Non syn	-
	3	64063334	2219	C	-		-		-		-		-		-		-		-		-		-		-		-		-		-		-		C/T	Non syn	-
	3	64063341	2212	T	-		-		-		-		-		-		-		-		-		-		-		-		-		-		C	non syn	-		-
	3	64063360	2193	T	-		-		-		-		-		-		-		-		-		-		-		-		-		-		-		A/T	syn	-
	3	64063457	2096	T	-		-		-		-		-		-		-		-		-		-		-		-		-		-		-		C	Non syn	-
	3	64063539	2014	C	-		-		-		-		-		-		-		-		-		-		-		-		-		-		-		T	Non syn	-
	3	64063563	1990	C	-		-		-		-		-		-		-		-		-		-		-		-		-		-		-		A	Non syn	-
	3	64063590	1963	C	-		-		-		-		-		-		-		-		-		-		-		-		-		-		-		T	Non syn	-
	3	64063623	1930	C	-		-		-		-		-		-		-		-		-		-		-		-		-		-		A	non syn	-		-
	3	64063655	1898	C	-		-		-		-		-		-		-		-		T	non syn	-		-		-		-		-		-		-		-
	3	64063659	1894	C	-		-		-		-		-		-		-		-		-		-		-		-		-		-		A	non syn	-		-
	3	64063695	1858	C	-		-		-		-		-		-		-		-		-		-		-		-		-		T	non syn	-		-		-
	3	64063708	1845	A	-		-		-		-		-		-		-		-		-		-		-		-		-		-		G	syn	G	syn	-
	3	64063712	1841	G	-		-		-		-		-		-		-		-		-		-		-		-		-		-		-		A	Non syn	-
	3	64063764	1789	G	-		-		-		-		-		-		-		-		-		-		-		-		-		-		-		A	syn	-
	3	64063779	1774	C	-		-		-		-		-		-		-		-		-		-		-		-		-		-		-		G	Non syn	-
	3	64063780	1773	A	-		-		-		-		-		-		-		-		-		-		-		-		-		-		-		G	syn	-
64063865	3	64063807	1746	T	-		-		-		-		-		-		-		-		-		-		-		-		-		-		C	syn	C	syn	-
64065272-64065395 1564	3	64065321	1638	G	-		-		-		-		-		-		-		-		-		-		-		-		-		-		-		T	Stop	-
64075124	3	64075160	1527	T	-		-		-		-		-		-		-		-		-		-		-		-		-		-		-		C	syn	-
	3	64075229	1458	T	-		-		-		-		-		-		-		-		-		-		-		-		-		-		-		G	syn	-
64075354	3	64075340	1347	G	-		-		-		-		-		-		-		-		A	syn	-		-		-		-		-		-		A	syn	-
64078789	3	64078819	1302	A	-		-		-		-		-		-		-		-		-		-		-		-		-		-		-		G	syn	-
	3	64078907	1214	T	-		-		-		-		-		-		-		-		C	non syn	-		-		-		-		-		-		-		-
	3	64079013	1108	C	-		-		-		-		-		-		-		-		-		-		-		-		-		-		-		T	Non syn	-
	3	64079182	939	G	-		-		-		-		-		-		-		-		-		-		-		-		-		-		-		A	syn	-
	3	64079280	841	G	-		-		-		-		-		-		-		-		-		-		-		-		-		-		-		C	Non syn	-
	3	64079283	838	C	-		-		-		-		-		-		-		-		-		-		-		-		-		-		-		T	Non syn	-
	3	64079400	721	C	-		-		-		-		-		-		-		-		-		-		-		-		-		-		-		T	Non syn	-
	3	64079451	670	T	-		-		-		-		-		-		-		-		-		-		-		-		-		-		-		C	Non syn	-
	3	64079568	553	T	-		-		-		-		-		-		-		-		-		-		-		-		-		-		-		A	Non syn	-
	3	64079572	549	A	-		-		-		-		-		-		-		-		-		-		-		-		-		-		-		G	syn	-
	3	64079595	526	G	-		-		-		-		-		-		-		-		-		-		-		-		-		-		-		C	Non syn	-
64079671	3	64079613	508	C	-		-		-		-		-		-		-		-		-		-		-		-		-		-		-		T	Non syn	-
64082658	3	64082698	409	C	-		-		-		-		-		-		-		-		-		-		-		-		-		-		-		T	Non syn	-
	3	64082721	386	T	-		-		-		-		-		-		-		-		-		-		-		-		-		-		-		A	Non syn	-
	3	64082759	348	A	-		-		-		-		-		-		-		-		-		-		-		-		-		-		-		G	syn	-
	3	64082849	258	G	-		-		-		-		-		-		-		-		-		-		-		-		-		-		-		A	syn	-
64082988	3	64082948	159	T	-		-		-		-		-		-		-		-		-		-		-		-		-		-		-		C	syn	-
64091222	3	64091253	87	C	-		-		-		-		-		-		-		-		-		-		-		-		-		-		-		T	syn	-
	3	64091254	86	T	-		-		-		-		-		-		-		-		-		-		-		-		-		-		-		A	Non syn	-
	3	64091256	84	T	-		-		-		-		-		-		-		-		-		-		-		-		-		-		-		C	syn	-
	3	64091284	56	G	-		-		-		-		-		-		-		-		-		-		-		-		-		-		-		A	Non syn	-
	3	64091293	47	T	-		-		-		-		-		-		-		-		-		-		-		-		-		-		-		C	Non syn	-
	3	64091301	39	C	-		-		-		-		-		-		-		-		-		-		-		-		-		-		-		T	syn	-
	3	64091318	22	T	-		-		-		-		-		-		-		-		-		-		-		-		-		-		-		G	Non syn	-
	3	64091333	7	T	-		-		-		-		-		-		-		-		-		-		-		-		-		-		-		C	Non syn	-
64091339	3	64091338	2	T	-		-		-		-		-		-		-		-		-		-		-		-		-		-		-		A	Non syn	-
						0		0		0		0		0		0		0		0		1		0		0		0		0		0		4		22		0		27	SYN
						0		0		0		0		0		0		0		0		4		0		0		0		0		2		4		30		0		40	NON_SYN
						0		0		0		0		0		0		0		0		5		0		0		0		0		2		8		52		0		67	TOTAL
						129P2		129S1/SvImJ		129S5		A/J		AKR/J		BALB/cJ		C3H/HeJ		C57BL/6NJ		CAST/EiJ		CBA/J		DBA/2J		LP/J		NOD/ShiLtJ		NZO/HiLtJ		PWK/PhJ		Spretus/EiJ		WSB/EiJ

## Sheet: Vmn2r4
# The filters used:
#	Location .. 3: 64192546 - 64213979
#	Consequence .. INTERGENIC,STOP_LOST,INTRONIC,SYNONYMOUS_CODING,STOP_GAINED,FRAME_SHIFT,NON_SYNONYMOUS_CODING,3PRIME_UTR,5PRIME_UTR,ESSENTIAL_SPLICE_SITE
#	SNP quality .. 10
#
Gene	Chromosome	Position	cDNA position	Reference	129P2	Consequence	129S1/SvImJ	Consequence	129S5	Consequence	A/J	Consequence	AKR/J	Consequence	BALB/cJ	Consequence	C3H/HeJ	Consequence	C57BL/6NJ	Consequence	CAST/EiJ	Consequence	CBA/J	Consequence	DBA/2J	Consequence	LP/J	Consequence	NOD/ShiLtJ	Consequence	NZO/HiLtJ	Consequence	PWK/PhJ	Consequence	Spretus/EiJ	Consequence	WSB/EiJ	Consequence
64192546	3	64192825	2202	C	-		-		-		-		-		-		-		-		-		-		-		-		-		-		-		T	syn	-
	3	64193002	2025	G	-		-		-		-		-		-		-		-		-		-		-		-		-		-		-		A	syn	-
	3	64193137	1890	C	-		-		-		-		-		-		-		-		-		-		-		-		-		-		C/T	syn	-		-
	3	64193368	1659	A	-		-		-		-		-		-		-		-		-		-		-		-		-		-		-		G	syn	-
	3	64193371	1656	T	-		-		-		-		-		-		-		-		-		-		-		-		-		-		-		A	syn	-
	3	64193403	1624	T	-		-		-		-		-		-		-		-		-		-		-		-		-		-		-		G	non syn	-
64193525	3	64193516	1511	A	-		-		-		-		-		-		-		-		-		-		-		-		-		-		-		A/T	non syn	-
64194869-64194992	3	64194978	1392	A	-		-		-		-		-		-		-		-		-		-		-		-		-		-		A/G	syn	-		-
64202287	3	64202350	1314	A	-		-		-		-		-		-		-		-		-		-		-		-		-		-		-		C	non syn	-
	3	64202352	1312	G	-		-		-		-		-		-		-		-		-		-		-		-		-		-		-		T	non syn	-
	3	64202360	1304	T	-		-		-		-		-		-		-		-		-		-		-		-		-		-		-		A	non syn	-
	3	64202373	1291	C	-		-		-		-		-		-		-		-		-		-		-		-		-		-		-		T	non syn	-
	3	64202418	1246	T	-		-		-		-		-		-		-		-		-		-		-		-		-		-		-		G	non syn	-
	3	64202494	1170	T	-		-		-		-		-		-		-		-		-		-		-		-		-		-		-		C	non syn	-
	3	64202502	1162	T	-		-		-		-		-		-		-		-		-		-		-		-		-		-		G/T	non syn	G	non syn	-
	3	64202505	1159	T	-		-		-		-		-		-		-		-		-		-		-		-		-		-		-		A	non syn	-
64202517	3	64202506	1158	G	-		-		-		-		-		-		-		-		-		-		-		-		-		-		-		A	syn	-
64210077	3	64210086	1137	A	-		-		-		-		-		-		-		-		-		-		-		-		-		-		-		G	syn	-
	3	64210094	1129	T	-		-		-		-		-		-		-		-		-		-		-		-		-		-		-		C	non syn	-
	3	64210095	1128	A	-		-		-		-		-		-		-		-		-		-		-		-		-		-		-		C	syn	-
	3	64210115	1108	A	-		-		-		-		-		-		-		-		-		-		-		-		-		-		-		C	non syn	-
	3	64210116	1107	C	-		-		-		-		-		-		-		-		-		-		-		-		-		-		-		A	non syn	-
	3	64210118	1105	T	-		-		-		-		-		-		-		-		-		-		-		-		-		-		-		C	non syn	-
	3	64210130	1093	C	-		-		-		-		-		-		-		-		-		-		-		-		-		-		-		G	non syn	-
	3	64210149	1074	T	-		-		-		-		-		-		-		-		-		-		-		-		-		-		-		G	non syn	-
	3	64210157	1066	T	-		-		-		-		-		-		-		-		-		-		-		-		-		-		-		G	non syn	-
	3	64210163	1060	T	-		-		-		-		-		-		-		-		-		-		-		-		-		-		-		G	non syn	-
	3	64210343	880	C	-		-		-		-		-		-		-		-		-		-		-		-		-		-		-		G	non syn	-
	3	64210722	501	G	-		-		-		-		-		-		-		-		-		-		-		-		-		-		A/G	syn	-		-
	3	64210869	354	G	-		-		-		-		-		-		-		-		-		-		-		-		-		-		-		A	syn	-
	3	64210907	316	A	-		-		-		-		-		-		-		-		-		-		-		-		-		-		-		T	non syn	-
	3	64210920	303	A	-		-		-		-		-		-		-		-		-		-		-		-		-		-		-		T	syn	-
64210946	3	64210944	279	T	-		-		-		-		-		-		-		-		-		-		-		-		-		-		-		C	syn	-
64213704-64213979	3	64213923	57	A	-		-		-		-		-		-		-		-		-		-		-		-		-		-		A/G	syn	-		-
						0		0		0		0		0		0		0		0		0		0		0		0		0		0		4		10		0		14	SYN
						0		0		0		0		0		0		0		0		0		0		0		0		0		0		1		20		0		21	NON_SYN
						0		0		0		0		0		0		0		0		0		0		0		0		0		0		5		30		0		35	TOTAL
						129P2		129S1/SvImJ		129S5		A/J		AKR/J		BALB/cJ		C3H/HeJ		C57BL/6NJ		CAST/EiJ		CBA/J		DBA/2J		LP/J		NOD/ShiLtJ		NZO/HiLtJ		PWK/PhJ		Spretus/EiJ		WSB/EiJ

## Sheet: Vmn2r5
# The filters used:
#	Location .. 3: 64294746 - 64311607
#	Consequence .. INTERGENIC,STOP_LOST,INTRONIC,SYNONYMOUS_CODING,STOP_GAINED,FRAME_SHIFT,NON_SYNONYMOUS_CODING,3PRIME_UTR,5PRIME_UTR,ESSENTIAL_SPLICE_SITE
#	SNP quality .. 10
#
Gene	Chromosome	Position	cDNA position	Reference	129P2	Consequence	129S1/SvImJ	Consequence	129S5	Consequence	A/J	Consequence	AKR/J	Consequence	BALB/cJ	Consequence	C3H/HeJ	Consequence	C57BL/6NJ	Consequence	CAST/EiJ	Consequence	CBA/J	Consequence	DBA/2J	Consequence	LP/J	Consequence	NOD/ShiLtJ	Consequence	NZO/HiLtJ	Consequence	PWK/PhJ	Consequence	Spretus/EiJ	Consequence	WSB/EiJ	Consequence	Consequence
64294746	3	64294774	2453	C	-		-		-		-		-		-		-		-		-		-		-		-		-		-		-		T	non syn	-
	3	64295038	2189	G	-		-		-		-		-		-		-		-		C/G	non syn	-		-		-		-		-		-		-		-
	3	64295079	2148	A	-		-		-		-		-		-		-		-		-		-		-		-		-		-		-		T	syn	-
	3	64295088	2139	G	-		-		-		-		-		-		-		-		-		-		-		-		-		-		-		A	syn	-
	3	64295260	1967	G	-		-		-		-		-		-		-		-		-		-		-		-		-		-		C	non syn	-		-
	3	64295317	1910	C	-		-		-		-		-		-		-		-		C/T	non syn	-		-		-		-		-		-		-		-
	3	64295409	1818	C	-		-		-		-		-		-		-		-		-		-		-		-		-		-		A	syn	-		-
64295725	3	64295634	1593	G	-		-		-		-		-		-		-		-		-		-		-		-		-		-		-		A	syn	-
64307670	3	64307711	1105	T	-		-		-		-		-		-		-		-		-		-		-		-		-		-		-		C	non syn	-
	3	64307718	1098	C	-		-		-		-		-		-		-		-		-		-		-		-		-		-		-		A	non syn	-
	3	64307749	1067	T	-		-		-		-		-		-		-		-		-		-		-		-		-		-		-		C	non syn	-
	3	64307760	1056	A	-		-		-		-		-		-		-		-		-		-		-		-		-		-		-		G	syn	-
	3	64307775	1041	C	-		-		-		-		-		-		-		-		-		-		-		-		-		-		-		T	syn	-
	3	64307785	1031	C	-		-		-		-		-		-		-		-		-		-		-		-		-		-		T	non syn	T	non syn	-
	3	64307787	1029	G	-		-		-		-		-		-		-		-		-		-		-		-		-		-		-		A	syn	-
	3	64307807	1009	G	-		-		-		-		-		-		-		-		-		-		-		-		-		-		-		A	syn	-
64308539	3	64307944	872	T	-		-		-		-		-		-		-		-		-		-		-		-		-		-		-		C	non syn	-
						0		0		0		0		0		0		0		0		0		0		0		0		0		0		1		7		0		8	SYN
						0		0		0		0		0		0		0		0		2		0		0		0		0		0		2		6		0		10	NON_SYN
						0		0		0		0		0		0		0		0		2		0		0		0		0		0		3		13		0		18	TOTAL
						129P2		129S1/SvImJ		129S5		A/J		AKR/J		BALB/cJ		C3H/HeJ		C57BL/6NJ		CAST/EiJ		CBA/J		DBA/2J		LP/J		NOD/ShiLtJ		NZO/HiLtJ		PWK/PhJ		Spretus/EiJ		WSB/EiJ

## Sheet: Vmn2r6
# The filters used:
#	Location .. 3: 64341486 - 64363740
#	Consequence .. INTERGENIC,STOP_LOST,INTRONIC,SYNONYMOUS_CODING,STOP_GAINED,FRAME_SHIFT,NON_SYNONYMOUS_CODING,3PRIME_UTR,5PRIME_UTR,ESSENTIAL_SPLICE_SITE
#	SNP quality .. 10
#
Gene	Chromosome	Position	cDNA position	Reference	129P2	Consequence	129S1/SvImJ	Consequence	129S5	Consequence	A/J	Consequence	AKR/J	Consequence	BALB/cJ	Consequence	C3H/HeJ	Consequence	C57BL/6NJ	Consequence	CAST/EiJ	Consequence	CBA/J	Consequence	DBA/2J	Consequence	LP/J	Consequence	NOD/ShiLtJ	Consequence	NZO/HiLtJ	Consequence	PWK/PhJ	Consequence	Spretus/EiJ	Consequence	WSB/EiJ	Consequence	Consequence
64341486	3	64341987	1980	T	-		-		-		-		-		-		-		-		-		-		-		-		-		-		A	syn	-		-
	3	64341991	1976	C	-		-		-		-		-		-		-		-		G	non syn	-		-		-		-		-		-		-		-
	3	64342241	1726	G	-		-		-		A	non syn	-		-		-		-		-		A	non syn	A	non syn	-		-		-		-		-		-
	3	64342256	1711	G	-		-		-		-		-		-		-		-		T	syn	-		-		-		-		-		-		-		-
64342465	3	64342440	1527	C	-		-		-		-		-		-		-		-		-		-		-		-		-		-		-		A	syn	-
64343807-64343930	3	64343820	1488	C	-		-		-		-		-		-		-		-		-		-		-		-		-		-		-		C/T	syn	-
64359930	3	64359934	1142	C	-		-		-		-		-		-		-		-		-		-		-		-		-		-		-		A	non syn	-
	3	64360022	1054	G	-		-		-		-		-		-		-		-		-		-		-		-		-		-		A	non syn	-		-
	3	64360029	1047	A	-		-		-		-		-		-		-		-		-		-		-		-		-		-		G	syn	-		-
	3	64360071	1005	T	-		-		-		-		-		-		-		-		-		-		-		-		-		-		-		A	syn	-
	3	64360103	973	G	-		-		-		-		-		-		-		-		-		-		-		-		-		-		-		C	non syn	-
	3	64360129	947	T	-		-		-		-		-		-		-		-		C	non syn	-		-		-		-		-		-		-		-
	3	64360621	455	C	-		-		-		-		-		-		-		-		T	non syn	-		-		-		-		-		-		-		-
64360799	3	64360707	369	C	-		-		-		-		-		-		-		-		-		-		-		-		-		-		G	non syn	-		-
64363465	3	64363468	273	A	-		-		-		-		-		-		-		-		A/G	syn	-		-		-		-		-		-		-		-
	3	64363473	268	C	-		-		-		-		-		-		-		-		T	non syn	-		-		-		-		-		-		-		-
	3	64363488	253	C	-		-		-		-		-		-		-		-		-		T	non syn	T	non syn	-		-		-		-		-		-
	3	64363494	247	T	-		-		-		-		-		-		-		-		C/T	non syn	-		-		-		-		-		-		-		-
	3	64363542	199	C	-		-		-		-		-		-		-		-		-		-		-		-		-		-		T	non syn	T	non syn	-
	3	64363575	166	A	-		-		-		-		-		-		-		-		G	non syn	-		-		-		-		-		-		-		-
	3	64363608	133	A	-		-		-		-		-		-		-		-		-		-		-		-		-		-		-		T	non syn	-
64363740	3	64363631	110	G	-		-		-		-		-		-		-		-		-		-		-		-		-		-		-		A	non syn	-
						0		0		0		0		0		0		0		0		2		0		0		0		0		0		2		3		0		7	SYN
						0		0		0		1		0		0		0		0		6		2		2		0		0		0		3		5		0		19	NON_SYN
						0		0		0		1		0		0		0		0		8		2		2		0		0		0		5		8		0		26	TOTAL
						129P2		129S1/SvImJ		129S5		A/J		AKR/J		BALB/cJ		C3H/HeJ		C57BL/6NJ		CAST/EiJ		CBA/J		DBA/2J		LP/J		NOD/ShiLtJ		NZO/HiLtJ		PWK/PhJ		Spretus/EiJ		WSB/EiJ

## Sheet: Vmn2r7
# The filters used:
#	Location .. 3: 64494585 - 64523524
#	Consequence .. INTERGENIC,STOP_LOST,INTRONIC,SYNONYMOUS_CODING,STOP_GAINED,FRAME_SHIFT,NON_SYNONYMOUS_CODING,3PRIME_UTR,5PRIME_UTR,ESSENTIAL_SPLICE_SITE
#	SNP quality .. 10
#
Gene	Chromosome	Position	cDNA position	Reference	129P2	Consequence	129S1/SvImJ	Consequence	129S5	Consequence	A/J	Consequence	AKR/J	Consequence	BALB/cJ	Consequence	C3H/HeJ	Consequence	C57BL/6NJ	Consequence	CAST/EiJ	Consequence	CBA/J	Consequence	DBA/2J	Consequence	LP/J	Consequence	NOD/ShiLtJ	Consequence	NZO/HiLtJ	Consequence	PWK/PhJ	Consequence	Spretus/EiJ	Consequence	WSB/EiJ	Consequence	Consequence
64494585 - 64495564	3	64495353	1713	T	-		-		-		-		-		-		-		-		-		-		-		-		-		-		C	syn	-		-
64496906 - 64497029	3	64496980	1427	C	-		-		-		-		-		-		-		-		-		-		-		-		-		A	non syn	-		-		-
64519683	3	64519700	1129	T	-		-		-		-		-		-		-		-		-		-		-		-		-		-		-		C	non syn	-
	3	64519741	1088	C	-		-		-		-		-		-		-		-		-		-		-		-		-		T	non syn	-		-		-
	3	64519881	948	C	-		-		-		-		-		-		-		-		-		-		-		-		-		-		-		T	syn	-
	3	64519954	875	G	-		-		-		-		-		-		-		-		-		-		-		-		-		-		-		C	non syn	-
	3	64520376	453	T	-		-		-		-		-		-		-		-		-		-		-		-		-		-		-		C	syn	-
	3	64520457	372	G	-		-		-		-		-		-		-		-		-		-		-		-		-		A	syn	-		-		-
64520552	3	64520460	369	C	-		-		-		-		-		-		-		-		-		-		-		-		-		-		-		G	non syn	-
64523249	3	64523259	266	T	-		-		-		-		-		-		-		-		-		-		-		-		-		A	non syn	-		C	non syn	-
	3	64523260	265	G	-		-		-		-		-		-		-		-		-		-		-		-		-		-		A	non syn	-		-
	3	64523330	195	A	-		-		-		-		-		-		-		-		-		-		-		-		-		-		-		T	non syn	-
	3	64523369	156	C	-		-		-		-		-		-		-		-		G	non syn	-		-		-		-		-		-		-		-
	3	64523386	139	A	-		-		-		-		-		-		-		-		-		-		-		-		-		-		-		G	non syn	-
	3	64523387	138	C	-		-		-		-		-		-		-		-		-		-		-		-		-		-		-		T	syn	-
64523524	3	64523392	133	A	-		-		-		-		-		-		-		-		-		-		-		-		-		-		-		T	non syn	-
						0		0		0		0		0		0		0		0		0		0		0		0		0		1		1		3		0		5	SYN
						0		0		0		0		0		0		0		0		1		0		0		0		0		3		1		7		0		12	NON_SYN
						0		0		0		0		0		0		0		0		1		0		0		0		0		4		2		10		0		17	TOTAL
						129P2		129S1/SvImJ		129S5		A/J		AKR/J		BALB/cJ		C3H/HeJ		C57BL/6NJ		CAST/EiJ		CBA/J		DBA/2J		LP/J		NOD/ShiLtJ		NZO/HiLtJ		PWK/PhJ		Spretus/EiJ		WSB/EiJ
																						1										3		2		9

## Sheet: Vmn2r8
# The filters used:
#	Location .. 5:109226224-109227119
#	Consequence .. INTERGENIC,STOP_LOST,SYNONYMOUS_CODING,STOP_GAINED,FRAME_SHIFT,NON_SYNONYMOUS_CODING,3PRIME_UTR,5PRIME_UTR,ESSENTIAL_SPLICE_SITE
#	SNP quality .. 10
#
Gene	Chromosome	Exon end position	Position	cDNA	Reference	129P2	Consequence	129S1/SvImJ	Consequence	129S5	Consequence	A/J	Consequence	AKR/J	Consequence	BALB/cJ	Consequence	C3H/HeJ	Consequence	C57BL/6NJ	Consequence	CAST/EiJ	Consequence	CBA/J	Consequence	DBA/2J	Consequence	LP/J	Consequence	NOD/ShiLtJ	Consequence	NZO/HiLtJ	Consequence	PWK/PhJ	Consequence	Spretus/EiJ	Consequence	WSB/EiJ	Consequence
Vmn2r8	5	109227119	109226233	2526	G	-		-		-		-		-		-		-		-		-		-		-		-		-		-		-		T	Stop Non-synonymous	-
	5	109227119	109226287	2472	A	G	Synonymous	G	Synonymous	G	Synonymous	-		G	Synonymous	-		-		-		G	Synonymous	-		-		G	Synonymous	G	Synonymous	-		G	Synonymous	G	Synonymous	-
	5	109227119	109226590	2169	T	-		-		-		-		-		-		-		-		A	Non-synonymous	-		-		-		-		-		-		-		-
	5	109227119	109226608	2151	A	-		-		-		-		-		-		-		-		-		-		-		-		-		-		-		C	Synonymous	-
	5	109227119	109226620	2139	T	-		-		-		-		-		-		-		-		C	Synonymous	-		-		-		-		-		-		-		-
	5	109227119	109226818	1941	A	-		-		-		-		-		-		-		-		-		-		-		-		-		-		-		G	Synonymous	-
	5	109227119	109226896	1863	G	-		-		-		-		-		-		-		-		-		-		-		-		-		-		-		A	Synonymous	-
	5	109227119	109226926	1833	G	A	Synonymous	A	Synonymous	A	Synonymous	-		A	Synonymous	-		-		-		-		-		-		A	Synonymous	A	Synonymous	A	Synonymous	-		-		-
	5	109227119	109227077	1682	G	-		-		-		-		-		-		-		-		-		-		-		-		-		-		-		A/G	Non-synonymous	-
	5	109228388	109228359	1545	A	-		-		-		-		-		-		-		-		G	Synonymous	-		-		-		-		-		-		G	Synonymous	-
	5	109228388	109228380	1524	G	A	Synonymous	A	Synonymous	A	Synonymous	-		A	Synonymous	-		-		-		-		-		-		A	Synonymous	A	Synonymous	A	Synonymous	-		-		-
	5	109229749	109229537	1503	T	-		-		-		-		-		-		-		-		A/T	Synonymous	-		-		-		-		-		-		-		-
	5	109229749	109229585	1455	A	-		-		-		-		-		-		-		-		-		-		-		-		-		-		-		A/G	Synonymous	-
	5	109229749	109229612	1428	C	-		-		-		-		-		-		-		-		-		-		-		-		-		-		-		C/T	Synonymous	-
	5	109229749	109229613	1427	A	-		-		-		-		-		-		-		-		-		-		-		-		-		-		-		A/G	Non-synonymous	-
	5	109229749	109229628	1412	C	-		-		-		-		-		-		-		-		-		-		-		-		-		-		-		C/T	Non-synonymous	-
	5	109229749	109229708	1332	A	-		-		-		-		-		-		-		-		-		-		-		-		-		-		A/C	Non-synonymous	-		-
	5	109229749	109229710	1330	T	C	Non-synonymous	C	Non-synonymous	C	Non-synonymous	C	Non-synonymous	C	Non-synonymous	C	Non-synonymous	C	Non-synonymous	-		C	Non-synonymous	C	Non-synonymous	C	Non-synonymous	C	Non-synonymous	C	Non-synonymous	C	Non-synonymous	C	Non-synonymous	C	Non-synonymous	C	Non-synonymous
	5	109231515	109230728	1271	A	-		-		-		-		-		-		-		-		-		-		-		-		-		-		-		G	Non-synonymous	-
	5	109231515	109230747	1252	T	-		-		-		-		-		-		-		-		-		-		-		-		-		-		-		A	Non-synonymous	-
	5	109231515	109230763	1236	T	-		-		-		-		-		-		-		-		-		-		-		-		-		-		-		A	Non-synonymous	-
	5	109231515	109230795	1204	C	-		-		-		-		-		-		-		-		-		-		-		-		-		-		-		T	Non-synonymous	-
	5	109231515	109230832	1167	T	-		-		-		-		-		-		-		-		-		-		-		-		-		-		C/T	Synonymous	-		-
	5	109231515	109231008	991	A	-		-		-		-		-		-		-		-		-		-		-		-		-		-		-		T	Non-synonymous	-
	5	109231515	109231028	971	T	-		-		-		C	Non-synonymous	-		C	Non-synonymous	-		-		-		-		C	Non-synonymous	-		-		-		-		-		-
	5	109231515	109231031	968	C	-		-		-		-		-		-		-		-		-		-		-		-		-		-		-		T	Non-synonymous	-
	5	109231515	109231098	901	T	-		-		-		-		-		-		-		-		C	Non-synonymous	-		-		-		-		-		-		-		-
	5	109231515	109231101	898	C	-		-		-		-		-		-		-		-		-		-		-		-		-		-		-		G	Non-synonymous	-
	5	109231515	109231102	897	G	-		-		-		-		-		-		-		-		-		-		-		-		-		-		-		A	Synonymous	-
	5	109231515	109231114	885	T	G	Synonymous	G	Synonymous	G	Synonymous	-		G	Synonymous	-		-		-		G	Synonymous	-		-		-		-		-		-		G	Synonymous	-
	5	109231515	109231272	727	T	C	Non-synonymous	C	Non-synonymous	C	Non-synonymous	-		C	Non-synonymous	-		-		-		-		-		-		C	Non-synonymous	C	Non-synonymous	-		-		-		-
	5	109231515	109231275	724	C	T	Non-synonymous	T	Non-synonymous	T	Non-synonymous	-		T	Non-synonymous	-		-		-		-		-		-		-		T	Non-synonymous	T	Non-synonymous	-		-		-
	5	109231515	109231403	596	T	-		-		-		-		-		-		-		-		A	Non-synonymous	-		-		-		-		-		A	Non-synonymous	A	Non-synonymous	-
	5	109231515	109231434	565	A	-		-		-		-		-		-		-		-		G	Non-synonymous	-		-		-		-		-		-		-		-
	5	109231515	109231441	558	T	-		-		-		-		-		-		-		-		C	Synonymous	-		-		-		-		-		-		-		-
	5	109231515	109231463	536	A	-		-		-		-		-		-		-		-		T	Non-synonymous	-		-		-		-		-		-		-		-
	5	109231515	109231483	516	C	-		-		-		-		-		-		-		-		-		-		-		-		-		-		-		A	Non-synonymous	-
	5	109232393	109232144	453	T	-		-		-		-		-		-		-		-		-		-		-		-		-		-		A/T	Non-synonymous	-		-
	5	109232393	109232187	410	G	-		-		-		-		-		-		-		-		G/T	Non-synonymous	-		-		-		-		-		-		-		-
	5	109232393	109232202	395	T	-		-		-		-		-		-		-		-		C/T	Non-synonymous	-		-		-		-		-		-		-		-
	5	109232393	109232223	374	T	-		-		-		-		-		-		-		-		-		-		-		-		-		-		-		G	Non-synonymous	-
	5	109232393	109232284	313	T	-		-		-		-		-		-		-		-		-		-		-		-		-		-		-		C	Non-synonymous	-
	5	109232393	109232305	292	A	-		-		-		-		-		-		-		-		-		-		-		-		-		-		-		T	Non-synonymous	-
	5	109232393	109232370	227	T	-		-		-		-		-		-		-		-		-		-		-		-		-		-		A/T	Non-synonymous	A	Non-synonymous	-
	5	109237773	109237648	126	C	-		-		-		-		-		-		-		-		-		-		-		-		-		-		-		T	Synonymous	-
	5	109237773	109237673	101	T	-		-		-		-		-		-		-		-		C/T	Non-synonymous	-		-		-		-		-		-		-		-
	5	109237773	109237699	75	A	-		-		-		-		-		-		-		-		T	Non-synonymous	-		-		-		-		-		-		-		-
	5	109237773	109237714	60	T	-		-		-		-		-		-		-		-		-		-		-		-		-		-		-		C	Synonymous	-
	5	109237773	109237738	36	C	-		-		-		-		-		-		-		-		-		-		-		-		-		-		-		A	Non-synonymous	-
	5	109237773	109237739	35	A	-		-		-		-		-		-		-		-		-		-		-		-		-		-		-		G	Non-synonymous	-
	5	109237773	109237762	12	C	-		-		-		-		-		-		-		-		-		-		-		-		-		-		-		A	Synonymous	-
	5	109488471	109488437	35	C	-		-		-		-		-		-		-		-		-		-		-		-		-		-		-		A/G	Non-synonymous	-
							4		4		4		0		4		0		0		0		6		0		0		3		3		2		2		12		0		40	SYN
							3		3		3		2		3		2		1		0		10		1		2		2		3		2		5		20		1		60	NON_SYN
							7		7		7		2		7		2		1		0		16		1		2		5		6		4		7		32		1		100	TOTAL
							129P2		129S1/SvImJ		129S5		A/J		AKR/J		BALB/cJ		C3H/HeJ		C57BL/6NJ		CAST/EiJ		CBA/J		DBA/2J		LP/J		NOD/ShiLtJ		NZO/HiLtJ		PWK/PhJ		Spretus/EiJ		WSB/EiJ

## Sheet: Vmn2r9
# The filters used:
#	Location .. 5:109281507-109283922
#	Consequence .. INTERGENIC,STOP_LOST,SYNONYMOUS_CODING,STOP_GAINED,FRAME_SHIFT,NON_SYNONYMOUS_CODING,3PRIME_UTR,5PRIME_UTR,ESSENTIAL_SPLICE_SITE
#	SNP quality .. 10
#
Gene	Chromosome	Exon position	Position	cDNA	Reference	129P2	Consequence	129S1/SvImJ	Consequence	129S5	Consequence	A/J	Consequence	AKR/J	Consequence	BALB/cJ	Consequence	C3H/HeJ	Consequence	C57BL/6NJ	Consequence	CAST/EiJ	Consequence	CBA/J	Consequence	DBA/2J	Consequence	LP/J	Consequence	NOD/ShiLtJ	Consequence	NZO/HiLtJ	Consequence	PWK/PhJ	Consequence	Spretus/EiJ	Consequence	WSB/EiJ	Consequence
Vmn2r9	5	109272873	109272108	2405	A	-		-		-		-		-		-		T	Non-synonymous	-		-		T	Non-synonymous	T	Non-synonymous	-		-		-		-		-		T	Non-synonymous
	5	109272873	109272110	2403	T	C	Synonymous	-		C	Synonymous	-		C	Synonymous	-		C	Synonymous	-		-		C	Synonymous	C	Synonymous	C	Synonymous	-		-		-		-		-
	5	109272873	109272179	2334	G	T	Synonymous	-		-		-		-		-		-		-		-		-		-		-		-		-		-		-		-
	5	109272873	109272572	1941	A	-		-		-		-		-		-		-		-		G	Synonymous	-		-		-		-		-		-		-		-
	5	109272873	109272681	1832	G	-		-		-		-		-		-		-		-		C/G	Non-synonymous	-		-		-		-		-		-		-		-
	5	109272873	109272725	1788	G	-		-		-		-		-		-		-		-		-		-		-		-		-		-		A	Synonymous	-		-
	5	109272873	109272746	1767	T	-		-		-		-		-		-		-		-		C/T	Non-synonymous	-		-		-		-		-		C	Non-synonymous	-		-
	5	109272873	109272821	1692	C	-		-		-		A	Non-synonymous	-		A	Non-synonymous	-		-		-		-		A	Non-synonymous	-		-		-		-		-		-
	5	109272873	109272844	1669	C	-		-		-		T	Non-synonymous	-		T	Non-synonymous	-		-		-		-		T	Non-synonymous	-		-		-		-		-		-
	5	109274146	109274039	1623	T	-		-		-		-		-		-		-		-		-		-		-		-		-		-		C	Synonymous	-		-
	5	109274146	109274086	1576	C	-		-		-		-		-		-		-		-		-		-		-		-		-		-		G	Non-synonymous	-		-
	5	109274146	109274120	1542	C	-		-		-		-		-		-		-		-		-		-		-		-		-		-		T	Synonymous	-		-
	5	109274146	109274121	1541	G	-		-		-		-		-		-		-		-		T	Non-synonymous	-		-		-		-		-		-		-		-
	5	109274146	109274138	1524	C	-		-		-		-		-		-		-		-		-		-		-		-		-		-		G	Synonymous	-		-
	5	109275510	109275307	1494	G	-		-		-		-		-		-		-		-		-		-		-		-		-		-		-		C	Non-synonymous	-
	5	109275510	109275361	1440	G	-		-		-		-		-		-		-		-		-		-		-		-		-		-		-		C	Non-synonymous	-
	5	109275510	109275367	1434	T	-		-		-		-		-		-		-		-		-		-		-		-		-		-		G	Synonymous	-		-
	5	109275510	109275373	1428	T	-		-		-		-		-		-		-		-		-		-		-		-		-		C	Synonymous	-		C	Synonymous	-
	5	109275510	109275379	1422	T	-		-		-		-		-		-		-		-		-		-		-		-		-		-		-		C/T	Synonymous	-
	5	109275510	109275433	1368	C	-		-		-		-		-		-		-		-		C/T	Synonymous	-		-		-		-		-		-		-		-
	5	109275510	109275469	1332	A	-		-		-		-		-		-		-		-		A/C	Synonymous	-		-		-		-		-		-		-		-
	5	109275510	109275481	1320	A	-		-		-		-		-		-		-		-		-		-		-		-		-		-		-		G	Synonymous	-
	5	109275510	109275499	1302	C	-		-		-		-		-		-		-		-		C/T	Non-synonymous	-		-		-		-		-		-		-		-
	5	109275510	109275500	1301	A	-		-		-		-		-		-		-		-		-		-		-		-		-		-		-		G	Non-synonymous	-
	5	109275510	109275507	1294	A	-		-		-		-		-		-		-		-		-		-		-		-		-		-		C	Non-synonymous	-		-
	5	109277316	109276523	1277	T	-		-		-		-		-		-		-		-		G	Non-synonymous	-		-		-		-		-		G	Non-synonymous	-		-
	5	109277316	109276644	1156	C	-		-		-		T	Non-synonymous	-		T	Non-synonymous	-		-		-		-		T	Non-synonymous	-		-		-		-		-		-
	5	109277316	109276696	1104	A	-		-		-		-		-		-		-		-		-		-		-		-		-		-		-		G	Synonymous	-
	5	109277316	109276704	1096	T	-		-		-		-		-		-		-		-		-		-		-		-		-		-		-		C	Non-synonymous	-
	5	109277316	109276754	1046	C	-		-		-		-		-		-		-		-		-		-		-		-		-		-		A	Non-synonymous	A	Non-synonymous	-
	5	109277316	109276755	1045	C	-		-		-		-		-		-		-		-		-		-		-		-		-		-		-		G	Non-synonymous	-
	5	109277316	109276829	971	T	C	Non-synonymous	C	Non-synonymous	C	Non-synonymous	-		C	Non-synonymous	C	Non-synonymous	C	Non-synonymous	-		-		C	Non-synonymous	C	Non-synonymous	-		-		-		-		-		-
	5	109277316	109276850	950	G	-		-		-		-		-		-		-		-		-		-		-		-		-		-		T	Non-synonymous	-		-
	5	109277316	109276903	897	G	-		-		-		-		-		-		-		-		-		-		-		-		-		-		-		A	Synonymous	-
	5	109277316	109277040	760	G	-		-		-		-		-		-		-		-		A	Non-synonymous	-		-		-		-		-		A	Non-synonymous	A	Non-synonymous	-
	5	109277316	109277041	759	T	-		-		-		-		-		-		-		-		C/T	Non-synonymous	-		-		-		-		-		C	Non-synonymous	-		-
	5	109277316	109277045	755	G	-		-		-		-		-		-		-		-		-		-		-		-		-		-		-		A	Non-synonymous	-
	5	109277316	109277073	727	C	-		-		-		-		-		-		-		-		-		-		-		-		-		-		-		T	Non-synonymous	-
	5	109277316	109277076	724	T	-		-		-		-		-		-		-		-		-		-		-		-		-		-		-		C	Non-synonymous	-
	5	109277316	109277079	721	G	-		-		-		-		-		-		-		-		C/G	Non-synonymous	-		-		-		-		-		C	Non-synonymous	-		-
	5	109277316	109277091	709	C	-		-		-		-		-		-		-		-		A/C	Non-synonymous	-		-		-		-		-		A	Non-synonymous	-		-
	5	109277316	109277119	681	C	-		-		-		-		-		-		-		-		-		-		-		-		-		-		-		T	Non-synonymous	-
	5	109277316	109277188	612	G	-		-		-		-		-		-		-		-		-		-		-		-		-		-		A	Synonymous	A	Synonymous	-
	5	109277316	109277190	610	C	-		-		-		-		-		-		-		-		T	Non-synonymous	-		-		-		-		-		T	Non-synonymous	T	Non-synonymous	-
	5	109277316	109277214	586	A	-		-		-		-		-		-		-		-		-		-		-		-		-		-		-		C	Non-synonymous	-
	5	109277316	109277232	568	A	-		-		-		-		-		-		-		-		-		-		-		-		-		-		-		C	Non-synonymous	-
	5	109277316	109277235	565	G	-		-		-		-		-		-		-		-		-		-		-		-		-		-		-		T	Non-synonymous	-
	5	109277316	109277276	524	T	-		-		-		-		-		-		-		-		-		-		-		-		-		-		-		A	Non-synonymous	-
	5	109277316	109277296	504	A	-		-		-		-		-		-		-		-		-		-		-		-		-		-		-		G	Synonymous	-
	5	109277316	109277316	484	G	-		-		-		-		-		-		-		-		-		-		-		-		-		-		-		C	Non-synonymous	-
	5	109278217	109277968	453	T	-		-		-		-		-		-		-		-		-		-		-		-		-		-		A	Non-synonymous	-		-
	5	109278217	109277974	447	A	T	Synonymous	T	Synonymous	T	Synonymous	-		T	Synonymous	-		-		-		-		-		-		T	Synonymous	T	Synonymous	T	Synonymous	T	Synonymous	T	Synonymous	-
	5	109278217	109278019	402	T	-		-		-		-		-		-		-		-		C/T	Synonymous	-		-		-		-		-		C	Synonymous	-		-
	5	109278217	109278042	379	C	-		-		-		-		-		-		-		-		C/T	Non-synonymous	-		-		-		-		-		T	Non-synonymous	-		-
	5	109278217	109278075	346	A	-		-		-		-		-		-		-		-		A/G	Non-synonymous	-		-		-		-		-		G	Non-synonymous	-		-
	5	109278217	109278124	297	C	-		-		-		-		-		-		-		-		C/T	Synonymous	-		-		-		-		-		T	Synonymous	-		-
	5	109281529	109281398	132	G	A/G	Synonymous	A/G	Synonymous	-		-		A/G	Synonymous	-		-		-		A/G	Synonymous	-		-		A/G	Synonymous	A/G	Synonymous	A/G	Synonymous	A	Synonymous	-		-
	5	109281529	109281401	129	T	-		-		-		-		-		-		-		-		A/T	Non-synonymous	-		-		-		-		-		-		-		-
	5	109281529	109281460	70	T	-		-		-		-		-		-		-		-		-		-		-		-		-		-		C/T	Non-synonymous	-		-
	5	109281529	109281470	60	G	-		-		-		-		-		-		-		-		-		-		-		-		-		-		-		C	Non-synonymous	-
	5	109281529	109281478	52	G	-		-		-		-		-		-		-		-		-		-		-		-		-		-		C/G	Non-synonymous	-		-
	5	109281529	109281494	36	C	-		-		-		-		-		-		-		-		-		-		-		-		-		-		-		A	Non-synonymous	-
	5	109281529	109281495	35	C	-		-		-		-		-		-		A	Non-synonymous	-		A/C	Non-synonymous	A	Non-synonymous	-		-		-		-		-		G	Non-synonymous	-
	5	109281529	109281518	12	C	-		-		-		-		-		-		-		-		-		-		-		-		-		-		-		A	Synonymous	-
							4		2		2		0		3		0		1		0		6		1		1		3		2		3		10		9		0		43	SYN
							1		1		1		3		1		4		3		0		14		3		5		0		0		0		16		20		1		72	NON_SYN
							5		3		3		3		4		4		4		0		20		4		6		3		2		3		26		29		1		115	TOTAL
							129P2		129S1/SvImJ		129S5		A/J		AKR/J		BALB/cJ		C3H/HeJ		C57BL/6NJ		CAST/EiJ		CBA/J		DBA/2J		LP/J		NOD/ShiLtJ		NZO/HiLtJ		PWK/PhJ		Spretus/EiJ		WSB/EiJ

## Sheet: Vmn2r10
Gene	Chromosome	Exon position	Position	cDNA	Reference	129P2	Consequence	129S1/SvImJ	Consequence	129S5	Consequence	A/J	Consequence	AKR/J	Consequence	BALB/cJ	Consequence	C3H/HeJ	Consequence	C57BL/6NJ	Consequence	CAST/EiJ	Consequence	CBA/J	Consequence	DBA/2J	Consequence	LP/J	Consequence	NOD/ShiLtJ	Consequence	NZO/HiLtJ	Consequence	PWK/PhJ	Consequence	Spretus/EiJ	Consequence	WSB/EiJ	Consequence
Vmn2r10	5	109425465	109424572	2530	C	-		-		-		T	Non-synonymous	-		T	Non-synonymous	T	Non-synonymous	-		-		T	Non-synonymous	T	Non-synonymous	-		-		-		-		T	Non-synonymous	T	Non-synonymous
	5	109425465	109424586	2516	T	G	Non-synonymous	G	Non-synonymous	G	Non-synonymous	G	Non-synonymous	G	Non-synonymous	G	Non-synonymous	G	Non-synonymous	-		G	Non-synonymous	G	Non-synonymous	G	Non-synonymous	G	Non-synonymous	G	Non-synonymous	G	Non-synonymous	-		G	Non-synonymous	G	Non-synonymous
	5	109425465	109424602	2500	T	-		-		-		-		-		-		-		-		C	Non-synonymous	-		-		-		-		-		-		-		-
	5	109425465	109424617	2485	A	-		-		-		-		-		-		-		-		-		-		-		-		-		-		-		A/G	Synonymous	-
	5	109425465	109424642	2460	A	-		-		-		-		-		-		-		-		C	Non-synonymous	-		-		-		-		-		-		G	Synonymous	-
	5	109425465	109424645	2457	C	-		-		-		-		-		-		-		-		-		-		-		-		-		-		-		C/T	Synonymous	-
	5	109425465	109424709	2393	T	C	Non-synonymous	C	Non-synonymous	C	Non-synonymous	-		C	Non-synonymous	-		-		-		-		-		-		C	Non-synonymous	C	Non-synonymous	C	Non-synonymous	-		C	Non-synonymous	-
	5	109425465	109424710	2392	G	T	Non-synonymous	T	Non-synonymous	T	Non-synonymous	-		T	Non-synonymous	-		-		-		-		-		-		T	Non-synonymous	T	Non-synonymous	T	Non-synonymous	-		T	Non-synonymous	-
	5	109425465	109424776	2326	A	-		-		-		-		-		-		-		-		G	Synonymous	-		-		-		-		-		-		G	Synonymous	-
	5	109425465	109424816	2286	C	-		-		-		-		-		-		-		-		T	Synonymous	-		-		-		-		-		-		-		-
	5	109425465	109424828	2274	A	T	Synonymous	T	Synonymous	T	Synonymous	-		T	Synonymous	-		-		-		-		-		-		T	Synonymous	T	Synonymous	-		-		-		-
	5	109425465	109424831	2271	A	G	Synonymous	G	Synonymous	G	Synonymous	-		G	Synonymous	-		-		-		G	Synonymous	-		-		G	Synonymous	G	Synonymous	-		-		-		-
	5	109425465	109424864	2238	G	C	Synonymous	C	Synonymous	C	Synonymous	-		C	Synonymous	-		-		-		C	Synonymous	-		-		C	Synonymous	C	Synonymous	C	Synonymous	-		-		-
	5	109425465	109425020	2082	A	-		-		-		-		-		-		-		-		-		-		-		-		-		-		-		G	Synonymous	-
	5	109425465	109425106	1996	C	T	Non-synonymous	T	Non-synonymous	T	Non-synonymous	-		T	Non-synonymous	-		-		-		-		-		-		T	Non-synonymous	-		-		-		-		-
	5	109425465	109425281	1821	C	-		-		-		-		-		-		-		-		-		-		-		-		-		-		-		C/T	Synonymous	-
	5	109425465	109425310	1792	G	-		-		-		-		-		-		-		-		-		-		-		-		-		-		-		G/T	Non-synonymous	-
	5	109425465	109425465	1637	A	-		-		-		-		-		-		-		-		-		-		-		-		-		-		-		G	Non-synonymous	-
AC133456.11	5	109426746	109426629	1630	C	-		-		-		-		-		-		-		-		-		-		-		-		-		-		-		C/T	NON_SYNONYMOUS_CODING	-
AC133456.11	5	109426746	109426631	1628	T	-		-		-		-		-		-		-		-		-		-		-		-		-		-		-		C/T	NON_SYNONYMOUS_CODING	-
AC133456.11	5	109426746	109426670	1589	C	-		-		-		-		-		-		-		-		-		-		-		-		-		-		-		A/C	NON_SYNONYMOUS_CODING	-
AC133456.11	5	109426746	109426740	1519	G	-		-		-		-		-		-		-		-		-		-		-		-		-		-		-		A	NON_SYNONYMOUS_CODING	-
AC133456.11	5	109428152	109427933	1507	A	-		-		-		-		-		-		-		-		T	NON_SYNONYMOUS_CODING	-		-		-		-		-		-		-		-
AC133456.11	5	109428152	109427934	1506	T	-		-		-		-		-		-		-		-		-		-		-		-		-		-		-		C/T	SYNONYMOUS_CODING	-
AC133456.11	5	109428152	109427935	1505	C	-		-		-		-		-		-		-		-		-		-		-		-		-		-		-		C/T	NON_SYNONYMOUS_CODING	-
AC133456.11	5	109428152	109427962	1478	G	-		-		-		-		-		-		-		-		T	NON_SYNONYMOUS_CODING	-		-		-		-		-		-		-		-
AC133456.11	5	109428152	109427983	1457	T	-		-		-		-		-		-		-		-		C	NON_SYNONYMOUS_CODING	-		-		-		-		-		-		-		-
AC133456.11	5	109428152	109428004	1436	C	-		-		-		-		-		-		-		-		T	NON_SYNONYMOUS_CODING	-		-		-		-		-		-		-		-
AC133456.11	5	109428152	109428005	1435	T	-		-		-		-		-		-		-		-		A	NON_SYNONYMOUS_CODING	-		-		-		-		-		-		-		-
AC133456.11	5	109428152	109428032	1408	C	-		-		-		-		-		-		-		-		-		-		-		-		-		-		-		T	NON_SYNONYMOUS_CODING	-
AC133456.11	5	109428152	109428037	1403	G	-		-		-		-		-		-		-		-		-		-		-		-		-		-		-		C	NON_SYNONYMOUS_CODING	-
AC133456.11	5	109428152	109428071	1369	T	-		-		-		-		-		-		-		-		-		-		-		-		-		-		-		C	NON_SYNONYMOUS_CODING	-
AC133456.11	5	109431712	109431041	1155	G	-		-		-		-		-		-		-		-		-		-		-		-		-		-		-		A/G	SYNONYMOUS_CODING	-
AC133456.11	5	109431712	109431125	1071	G	-		-		-		-		-		-		-		-		-		-		-		-		-		-		-		A/G	SYNONYMOUS_CODING	-
AC133456.11	5	109431712	109431147	1049	C	T	NON_SYNONYMOUS_CODING	T	NON_SYNONYMOUS_CODING	T	NON_SYNONYMOUS_CODING	-		T	NON_SYNONYMOUS_CODING	-		-		-		-		-		-		T	NON_SYNONYMOUS_CODING	T	NON_SYNONYMOUS_CODING	T	NON_SYNONYMOUS_CODING	-		-		-
AC133456.11	5	109431712	109431148	1048	C	G	NON_SYNONYMOUS_CODING	G	NON_SYNONYMOUS_CODING	G	NON_SYNONYMOUS_CODING	-		G	NON_SYNONYMOUS_CODING	-		-		-		-		-		-		G	NON_SYNONYMOUS_CODING	G	NON_SYNONYMOUS_CODING	G	NON_SYNONYMOUS_CODING	-		-		-
AC133456.11	5	109431712	109431153	1043	C	A	NON_SYNONYMOUS_CODING	A	NON_SYNONYMOUS_CODING	A	NON_SYNONYMOUS_CODING	-		A	NON_SYNONYMOUS_CODING	-		-		-		-		-		-		A	NON_SYNONYMOUS_CODING	A	NON_SYNONYMOUS_CODING	A	NON_SYNONYMOUS_CODING	-		-		-
AC133456.11	5	109431712	109431172	1024	C	-		-		-		-		-		-		-		-		-		-		-		-		-		-		-		T	NON_SYNONYMOUS_CODING	-
AC133456.11	5	109431712	109431175	1021	T	-		-		-		-		-		-		-		-		-		-		-		-		-		-		-		G	NON_SYNONYMOUS_CODING	-
AC133456.11	5	109431712	109431269	927	A	-		-		-		-		-		-		-		-		-		-		-		-		-		-		-		G	SYNONYMOUS_CODING	-
AC133456.11	5	109431712	109431275	921	G	A	SYNONYMOUS_CODING	A	SYNONYMOUS_CODING	A	SYNONYMOUS_CODING	-		A	SYNONYMOUS_CODING	-		-		-		-		-		-		A	SYNONYMOUS_CODING	A	SYNONYMOUS_CODING	A	SYNONYMOUS_CODING	-		-		-
AC133456.11	5	109431712	109431281	915	A	-		-		-		-		-		-		-		-		-		-		-		-		-		-		-		T	NON_SYNONYMOUS_CODING	-
AC133456.11	5	109431712	109431293	903	G	-		-		-		-		-		-		-		-		-		-		-		-		-		-		-		A	SYNONYMOUS_CODING	-
AC133456.11	5	109431712	109431296	900	A	-		-		-		-		-		-		-		-		-		-		-		-		-		-		-		G	SYNONYMOUS_CODING	-
AC133456.11	5	109431712	109431299	897	G	-		-		-		-		-		-		-		-		-		-		-		-		-		-		-		A	SYNONYMOUS_CODING	-
AC133456.11	5	109431712	109431395	801	C	-		-		-		-		-		-		-		-		-		-		-		-		-		-		-		G	NON_SYNONYMOUS_CODING	-
AC133456.11	5	109431712	109431421	775	T	-		-		-		C	NON_SYNONYMOUS_CODING	-		C	NON_SYNONYMOUS_CODING	C	NON_SYNONYMOUS_CODING	-		-		C	NON_SYNONYMOUS_CODING	C	NON_SYNONYMOUS_CODING	-		-		-		-		-		C	NON_SYNONYMOUS_CODING
AC133456.11	5	109431712	109431451	745	T	C	NON_SYNONYMOUS_CODING	C	NON_SYNONYMOUS_CODING	C	NON_SYNONYMOUS_CODING	-		C	NON_SYNONYMOUS_CODING	-		-		-		-		-		-		C	NON_SYNONYMOUS_CODING	C	NON_SYNONYMOUS_CODING	C	NON_SYNONYMOUS_CODING	-		-		-
AC133456.11	5	109431712	109431503	693	T	-		-		-		-		-		-		-		-		-		-		-		-		-		-		-		C	SYNONYMOUS_CODING	-
AC133456.11	5	109431712	109431662	534	G	-		-		-		-		-		-		-		-		-		-		-		-		-		-		-		T	Synonyous	-
AC133456.11	5	109432565	109432505	261	A	-		-		-		-		-		-		-		-		-		-		-		-		-		-		-		G	Synonymous	-
AC133456.11	5	109435455	109435260	196	G	-		-		-		-		-		-		-		-		-		-		-		-		-		-		-		A/G	Non-synonymous	-
AC133456.11	5	109435455	109435267	189	G	-		-		-		-		-		-		-		-		-		-		-		-		-		-		-		C/G	Non-synonymous	-
AC133456.11	5	109435455	109435280	176	T	-		-		-		-		-		-		-		-		-		-		-		-		-		-		-		G/T	Non-synonymous	-
AC133456.11	5	109435455	109435397	59	A	-		-		-		-		-		-		-		-		-		-		-		-		-		-		-		G	Non-synonymous	-
AC133456.11	5	109435455	109435421	35	A	-		-		-		-		-		-		-		-		-		-		-		-		-		-		-		G	Non-synonymous	-
							4		4		4		0		4		0		0		0		4		0		0		4		4		2		0		16		0		42	SYN
							8		8		8		3		8		3		3		0		8		3		3		8		7		7		0		23		3		95	NON_SYN
							12		12		12		3		12		3		3		0		12		3		3		12		11		9		0		39		3		137	TOTAL
							129P2		129S1/SvImJ		129S5		A/J		AKR/J		BALB/cJ		C3H/HeJ		C57BL/6NJ		CAST/EiJ		CBA/J		DBA/2J		LP/J		NOD/ShiLtJ		NZO/HiLtJ		PWK/PhJ		Spretus/EiJ		WSB/EiJ

[truncated: 68 more sheets: Vmn2r11, Vmn2r12, Vmn2r13, Vmn2r14, Vmn2r15, Vmn2r16, Vmn2r17, Vmn2r18, Vmn2r19, Vmn2r23, Vmn2r24, Vmn2r25, Vmn2r26, Vmn2r27, Vmn2r28, Vmn2r51, Vmn2r52, Vmn2r53, Vmn2r54, Vmn2r55 …]
