# Supplementary material for: Genomic variation in the vomeronasal receptor gene repertoires of inbred mice
Source: BMC Genomics. 2012 Aug 21;13:415. doi: 10.1186/1471-2164-13-415 (PMC3460788; doi:10.1186/1471-2164-13-415)
Supplement: Additional file 7 — Lists all the SNPs identified in FPRs, subdivided by gene and strain. [file 1471-2164-13-415-S7.xlsx]

## Sheet: Fpr-rs1
# The filters used:
#	Location .. 17:18107433-18108488
#	Consequence .. INTERGENIC,STOP_LOST,INTRONIC,SYNONYMOUS_CODING,STOP_GAINED,FRAME_SHIFT,NON_SYNONYMOUS_CODING,3PRIME_UTR,5PRIME_UTR,ESSENTIAL_SPLICE_SITE
#	SNP quality .. 10
#
Gene	Chromosome	Position	Reference	129P2	Consequence	129S1/SvImJ	Consequence	129S5	Consequence	A/J	Consequence	AKR/J	Consequence	BALB/cJ	Consequence	C3H/HeJ	Consequence	C57BL/6NJ	Consequence	CAST/EiJ	Consequence	CBA/J	Consequence	DBA/2J	Consequence	LP/J	Consequence	NOD/ShiLtJ	Consequence	NZO/HlLtJ	Consequence	PWK/PhJ	Consequence	Spretus/EiJ	Consequence	WSB/EiJ	Consequence
Fpr3	17	18107457	T	-		-		-		-		-		-		-		-		C	SYNONYMOUS_CODING	-		-		-		-		-		C	SYNONYMOUS_CODING	C	SYNONYMOUS_CODING	-
Fpr3	17	18107507	G	-		-		-		-		A	SYNONYMOUS_CODING	-		A	SYNONYMOUS_CODING	-		-		A	SYNONYMOUS_CODING	-		-		-		-		-		-		-
Fpr3	17	18107537	C	-		-		-		-		-		-		-		-		-		-		-		-		-		-		T	SYNONYMOUS_CODING	-		-
Fpr3	17	18107558	G	-		-		-		-		A	SYNONYMOUS_CODING	-		A	SYNONYMOUS_CODING	-		-		A	SYNONYMOUS_CODING	-		-		-		-		-		-		-
Fpr3	17	18107561	A	-		-		-		-		-		-		-		-		-		-		-		-		-		-		-		C	SYNONYMOUS_CODING	-
Fpr3	17	18107648	C	-		-		-		-		-		-		-		-		-		-		-		-		-		-		T	SYNONYMOUS_CODING	-		-
Fpr3	17	18107743	C	-		-		-		-		-		-		-		-		-		-		-		-		-		-		T	NON_SYNONYMOUS_CODING	T	NON_SYNONYMOUS_CODING	-
Fpr3	17	18107744	A	-		-		-		-		-		-		-		-		-		-		-		-		-		-		G	SYNONYMOUS_CODING	G	SYNONYMOUS_CODING	-
Fpr3	17	18107759	A	-		-		-		-		-		-		-		-		-		-		-		-		-		-		G	SYNONYMOUS_CODING	-		-
Fpr3	17	18107786	C	-		-		-		-		-		-		-		-		-		-		-		-		-		-		A	SYNONYMOUS_CODING	-		-
Fpr3	17	18107924	G	-		-		-		-		-		-		-		-		-		-		-		-		-		-		-		A	SYNONYMOUS_CODING	-
Fpr3	17	18107966	G	-		-		-		-		-		-		-		-		-		-		-		-		-		-		T	NON_SYNONYMOUS_CODING	T	NON_SYNONYMOUS_CODING	-
Fpr3	17	18108019	C	-		-		-		-		-		-		-		-		-		-		-		-		-		-		T	NON_SYNONYMOUS_CODING	-		-
Fpr3	17	18108138	T	-		-		-		-		-		-		-		-		-		-		-		-		-		-		-		-		C	NON_SYNONYMOUS_CODING
Fpr3	17	18108188	C	-		-		-		-		-		-		-		-		-		-		-		-		-		-		T	SYNONYMOUS_CODING	-		-
Fpr3	17	18108203	C	-		-		-		-		-		-		-		-		-		-		-		-		-		-		T	SYNONYMOUS_CODING	T	SYNONYMOUS_CODING	-
Fpr3	17	18108232	G	-		-		-		-		-		-		-		-		T	NON_SYNONYMOUS_CODING	-		-		-		-		-		-		-		-
Fpr3	17	18108234	C	-		-		-		-		-		-		-		-		T	NON_SYNONYMOUS_CODING	-		-		-		-		-		-		-		-
Fpr3	17	18108270	A	-		-		-		-		-		-		-		-		-		-		-		-		-		-		-		C	NON_SYNONYMOUS_CODING	-
Fpr3	17	18108395	G	A	SYNONYMOUS_CODING	A	SYNONYMOUS_CODING	A	SYNONYMOUS_CODING	A	SYNONYMOUS_CODING	A	SYNONYMOUS_CODING	A	SYNONYMOUS_CODING	A	SYNONYMOUS_CODING	-		-		A	SYNONYMOUS_CODING	A	SYNONYMOUS_CODING	A	SYNONYMOUS_CODING	-		A	SYNONYMOUS_CODING	-		-		A	SYNONYMOUS_CODING
Fpr3	17	18108409	G	-		-		-		-		-		-		-		-		-		-		-		-		-		-		-		A	NON_SYNONYMOUS_CODING	-
Fpr3	17	18108465	G	-		-		-		-		-		-		-		-		-		-		-		-		-		-		-		A	NON_SYNONYMOUS_CODING	-
Fpr3	17	18108485	A	-		-		-		-		-		-		-		-		-		-		-		-		-		-		G	NON_SYNONYMOUS_CODING	-		-
					1		1		1		1		3		1		3		0		1		3		1		1		0		1		8		5		1		32	Syn
					0		0		0		0		0		0		0		0		2		0		0		0		0		0		4		5		1		12	Non syn
					1		1		1		1		3		1		3		0		3		3		1		1		0		1		12		10		2		44	Total

## Sheet: Fpr-rs2
# The filters used:
#	Location .. 17:18029708-18030763
#	Consequence .. INTERGENIC,STOP_LOST,INTRONIC,SYNONYMOUS_CODING,STOP_GAINED,FRAME_SHIFT,NON_SYNONYMOUS_CODING,3PRIME_UTR,5PRIME_UTR,ESSENTIAL_SPLICE_SITE
#	SNP quality .. 10
#
Gene	Chromosome	Position	Reference	129P2	Consequence	129S1/SvImJ	Consequence	129S5	Consequence	A/J	Consequence	AKR/J	Consequence	BALB/cJ	Consequence	C3H/HeJ	Consequence	C57BL/6NJ	Consequence	CAST/EiJ	Consequence	CBA/J	Consequence	DBA/2J	Consequence	LP/J	Consequence	NOD/ShiLtJ	Consequence	NZO/HlLtJ	Consequence	PWK/PhJ	Consequence	Spretus/EiJ	Consequence	WSB/EiJ	Consequence
Fpr3	17	18029714	T	-		-		-		-		-		-		-		-		-		-		-		-		-		-		A	NON_SYNONYMOUS_CODING	A	NON_SYNONYMOUS_CODING	-
Fpr3	17	18029740	A	-		-		-		-		-		-		-		-		-		-		-		-		-		-		-		G	SYNONYMOUS_CODING	-
Fpr3	17	18029851	T	-		-		-		-		-		-		-		-		-		-		-		-		-		-		-		C	SYNONYMOUS_CODING	-
Fpr3	17	18029877	A	-		-		-		-		-		-		-		-		-		-		-		-		-		-		-		G	NON_SYNONYMOUS_CODING	-
Fpr3	17	18029900	C	-		-		-		-		T	SYNONYMOUS_CODING	-		T	SYNONYMOUS_CODING	-		-		T	SYNONYMOUS_CODING	-		-		-		-		-		-		-
Fpr3	17	18030250	A	-		-		-		-		-		-		-		-		T	SYNONYMOUS_CODING	-		-		-		-		-		T	SYNONYMOUS_CODING	T	SYNONYMOUS_CODING	-
Fpr3	17	18030295	T	-		-		-		-		-		-		-		-		-		-		-		-		-		-		-		G	SYNONYMOUS_CODING	-
Fpr3	17	18030367	C	-		-		-		-		-		-		-		-		-		-		-		-		-		-		-		T	SYNONYMOUS_CODING	-
Fpr3	17	18030402	A	-		-		-		-		-		-		-		-		-		-		-		-		-		-		-		G	NON_SYNONYMOUS_CODING	-
Fpr3	17	18030410	A	-		-		-		-		-		-		-		-		C	NON_SYNONYMOUS_CODING	-		-		-		-		-		-		-		-
Fpr3	17	18030652	T	-		-		-		-		-		-		-		-		C	SYNONYMOUS_CODING	-		-		-		-		-		-		C	SYNONYMOUS_CODING	-
Fpr3	17	18030706	T	-		-		-		-		-		-		-		-		C	SYNONYMOUS_CODING	-		-		-		-		-		-		-		-
Fpr3	17	18030716	A	-		-		-		-		-		-		-		-		C	NON_SYNONYMOUS_CODING	-		-		-		-		-		-		-		-
Fpr3	17	18030749	T	-		-		-		-		-		-		-		-		-		-		-		-		-		-		-		A	NON_SYNONYMOUS_CODING	-
					0		0		0		0		1		0		1		0		3		1		0		0		0		0		1		6		0		13	Syn
					0		0		0		0		0		0		0		0		2		0		0		0		0		0		1		4		0		7	Non syn
					0		0		0		0		1		0		1		0		5		1		0		0		0		0		2		10		0		20	Total

## Sheet: Fpr-rs3
# The filters used:
#	Location .. 17:20760810-20761841
#	Consequence .. INTERGENIC,STOP_LOST,INTRONIC,SYNONYMOUS_CODING,STOP_GAINED,FRAME_SHIFT,NON_SYNONYMOUS_CODING,3PRIME_UTR,5PRIME_UTR,ESSENTIAL_SPLICE_SITE
#	SNP quality .. 10
#
Gene	Chromosome	Position	Reference	129P2	Consequence	129S1/SvImJ	Consequence	129S5	Consequence	A/J	Consequence	AKR/J	Consequence	BALB/cJ	Consequence	C3H/HeJ	Consequence	C57BL/6NJ	Consequence	CAST/EiJ	Consequence	CBA/J	Consequence	DBA/2J	Consequence	LP/J	Consequence	NOD/ShiLtJ	Consequence	NZO/HlLtJ	Consequence	PWK/PhJ	Consequence	Spretus/EiJ	Consequence	WSB/EiJ	Consequence
Fpr-rs3	17	20760885	C	-		-		-		-		-		-		-		-		-		-		-		-		-		-		T	SYNONYMOUS_CODING	T	SYNONYMOUS_CODING	-
Fpr-rs3	17	20760902	C	A	NON_SYNONYMOUS_CODING	A	NON_SYNONYMOUS_CODING	A	NON_SYNONYMOUS_CODING	A	NON_SYNONYMOUS_CODING	-		A	NON_SYNONYMOUS_CODING	-		-		-		-		A	NON_SYNONYMOUS_CODING	A	NON_SYNONYMOUS_CODING	-		A	NON_SYNONYMOUS_CODING	-		-		-
Fpr-rs3	17	20761158	A	-		-		-		-		-		-		-		-		-		-		-		-		-		-		-		G	SYNONYMOUS_CODING	-
Fpr-rs3	17	20761440	C	-		-		-		-		-		-		-		-		-		-		-		-		-		-		-		A	NON_SYNONYMOUS_CODING	-
Fpr-rs3	17	20761444	A	-		-		-		-		-		-		-		-		G	NON_SYNONYMOUS_CODING	-		-		-		-		-		G	NON_SYNONYMOUS_CODING	G	NON_SYNONYMOUS_CODING	-
Fpr-rs3	17	20761527	C	-		-		-		-		-		-		-		-		T	SYNONYMOUS_CODING	-		-		-		-		-		T	SYNONYMOUS_CODING	T	SYNONYMOUS_CODING	-
Fpr-rs3	17	20761579	T	-		-		-		-		-		-		-		-		C	NON_SYNONYMOUS_CODING	-		-		-		-		-		C	NON_SYNONYMOUS_CODING	-		-
Fpr-rs3	17	20761586	C	-		-		-		-		-		-		-		-		T	NON_SYNONYMOUS_CODING	-		-		-		-		-		T	NON_SYNONYMOUS_CODING	-		-
Fpr-rs3	17	20761599	G	-		-		-		-		-		-		-		-		A	SYNONYMOUS_CODING	-		-		-		-		-		A	SYNONYMOUS_CODING	-		-
Fpr-rs3	17	20761602	T	-		-		-		-		-		-		-		-		G	SYNONYMOUS_CODING	-		-		-		-		-		A	SYNONYMOUS_CODING	-		-
Fpr-rs3	17	20761721	C	-		-		-		-		-		-		-		-		-		-		-		-		-		-		A	NON_SYNONYMOUS_CODING	-		-
Fpr-rs3	17	20761746	A	-		-		-		-		-		-		-		-		G	SYNONYMOUS_CODING	-		-		-		-		-		-		G	SYNONYMOUS_CODING	-
Fpr-rs3	17	20761749	T	-		-		-		-		-		-		-		-		-		-		-		-		-		-		C	NON_SYNONYMOUS_CODING	-		-
Fpr-rs3	17	20761766	A	-		-		-		-		-		-		-		-		-		-		-		-		-		-		-		-		G	NON_SYNONYMOUS_CODING
					0		0		0		0		0		0		0		0		4		0		0		0		0		0		4		4		0		12	Syn
					1		1		1		1		0		1		0		0		3		0		1		1		0		1		5		2		1		19	Non syn
					1		1		1		1		0		1		0		0		7		0		1		1		0		1		9		6		1		31	Total

## Sheet: Fpr-rs4
# The filters used:
#	Location .. 17:18158697-18159668
#	Consequence .. INTERGENIC,STOP_LOST,INTRONIC,SYNONYMOUS_CODING,STOP_GAINED,FRAME_SHIFT,NON_SYNONYMOUS_CODING,3PRIME_UTR,5PRIME_UTR,ESSENTIAL_SPLICE_SITE
#	SNP quality .. 10
#
Gene	Chromosome	Position	Reference	129P2	Consequence	129S1/SvImJ	Consequence	129S5	Consequence	A/J	Consequence	AKR/J	Consequence	BALB/cJ	Consequence	C3H/HeJ	Consequence	C57BL/6NJ	Consequence	CAST/EiJ	Consequence	CBA/J	Consequence	DBA/2J	Consequence	LP/J	Consequence	NOD/ShiLtJ	Consequence	NZO/HlLtJ	Consequence	PWK/PhJ	Consequence	Spretus/EiJ	Consequence	WSB/EiJ	Consequence
Fpr-rs4	17	18158765	A	-		-		-		-		T	NON_SYNONYMOUS_CODING	-		T	NON_SYNONYMOUS_CODING	-		-		T	NON_SYNONYMOUS_CODING	-		-		-		-		-		-		-
Fpr-rs4	17	18158795	C	-		-		-		-		-		-		-		-		-		-		-		-		-		-		-		T	SYNONYMOUS_CODING	-
Fpr-rs4	17	18159094	C	-		-		-		-		-		-		-		-		-		-		-		-		-		-		A	NON_SYNONYMOUS_CODING	-		-
Fpr-rs4	17	18159135	C	-		-		-		-		-		-		-		-		G	NON_SYNONYMOUS_CODING	-		-		-		-		-		G	NON_SYNONYMOUS_CODING	G	NON_SYNONYMOUS_CODING	-
Fpr-rs4	17	18159273	G	A	NON_SYNONYMOUS_CODING	A	NON_SYNONYMOUS_CODING	A	NON_SYNONYMOUS_CODING	A	NON_SYNONYMOUS_CODING	A	NON_SYNONYMOUS_CODING	A	NON_SYNONYMOUS_CODING	A	NON_SYNONYMOUS_CODING	-		-		A	NON_SYNONYMOUS_CODING	A	NON_SYNONYMOUS_CODING	A	NON_SYNONYMOUS_CODING	-		A	NON_SYNONYMOUS_CODING	-		-		A	NON_SYNONYMOUS_CODING
Fpr-rs4	17	18159328	G	-		-		-		-		-		-		-		-		-		-		-		-		-		-		-		C	NON_SYNONYMOUS_CODING	-
Fpr-rs4	17	18159492	A	-		-		-		-		-		-		-		-		G	NON_SYNONYMOUS_CODING	-		-		-		-		-		-		-		-
Fpr-rs4	17	18159502	A	-		-		-		-		-		-		-		-		-		-		-		-		-		-		-		G	NON_SYNONYMOUS_CODING	-
Fpr-rs4	17	18159595	T	-		-		-		-		-		-		-		-		-		-		-		-		-		-		C	NON_SYNONYMOUS_CODING	-		-
Fpr-rs4	17	18159634	A	-		-		-		-		-		-		-		-		-		-		-		-		-		-		G	NON_SYNONYMOUS_CODING	-		-
					0		0		0		0		0		0		0		0		0		0		0		0		0		0		0		1		0		1	Syn
					1		1		1		1		2		1		2		0		2		2		1		1		0		1		4		3		1		24	Non syn
					1		1		1		1		2		1		2		0		2		2		1		1		0		1		4		4		1		25	Total

## Sheet: Fpr-rs6
# The filters used:
#	Location .. 17:20319042-20320061
#	Consequence .. INTERGENIC,STOP_LOST,INTRONIC,SYNONYMOUS_CODING,STOP_GAINED,FRAME_SHIFT,NON_SYNONYMOUS_CODING,3PRIME_UTR,5PRIME_UTR,ESSENTIAL_SPLICE_SITE
#	SNP quality .. 10
#
Gene	Chromosome	Position	Reference	129P2	Consequence	129S1/SvImJ	Consequence	129S5	Consequence	A/J	Consequence	AKR/J	Consequence	BALB/cJ	Consequence	C3H/HeJ	Consequence	C57BL/6NJ	Consequence	CAST/EiJ	Consequence	CBA/J	Consequence	DBA/2J	Consequence	LP/J	Consequence	NOD/ShiLtJ	Consequence	NZO/HlLtJ	Consequence	PWK/PhJ	Consequence	Spretus/EiJ	Consequence	WSB/EiJ	Consequence
Fpr-rs6	17	20319061	A	-		-		-		-		-		-		-		-		-		-		-		-		-		-		-		A/G	NON_SYNONYMOUS_CODING	-
Fpr-rs6	17	20319062	A	-		-		-		-		-		-		-		-		-		-		-		-		-		-		C	NON_SYNONYMOUS_CODING	-		-
Fpr-rs6	17	20319070	G	A	NON_SYNONYMOUS_CODING	A	NON_SYNONYMOUS_CODING	A	NON_SYNONYMOUS_CODING	A	NON_SYNONYMOUS_CODING	-		A	NON_SYNONYMOUS_CODING	-		-		A	NON_SYNONYMOUS_CODING	-		A	NON_SYNONYMOUS_CODING	A	NON_SYNONYMOUS_CODING	-		A	NON_SYNONYMOUS_CODING	A	NON_SYNONYMOUS_CODING	A	NON_SYNONYMOUS_CODING	A	NON_SYNONYMOUS_CODING
Fpr-rs6	17	20319079	C	-		-		-		-		-		-		-		-		-		-		-		-		-		-		-		A/C	NON_SYNONYMOUS_CODING	-
Fpr-rs6	17	20319093	G	-		-		-		-		-		-		-		-		-		-		-		-		-		-		-		A	SYNONYMOUS_CODING	-
Fpr-rs6	17	20319096	C	-		-		-		-		-		-		-		-		-		-		-		-		-		-		-		C/T	SYNONYMOUS_CODING	-
Fpr-rs6	17	20319102	C	T	SYNONYMOUS_CODING	T	SYNONYMOUS_CODING	T	SYNONYMOUS_CODING	T	SYNONYMOUS_CODING	-		T	SYNONYMOUS_CODING	-		-		T	SYNONYMOUS_CODING	-		T	SYNONYMOUS_CODING	T	SYNONYMOUS_CODING	-		T	SYNONYMOUS_CODING	T	SYNONYMOUS_CODING	-		T	SYNONYMOUS_CODING
Fpr-rs6	17	20319164	G	-		-		-		-		-		-		-		-		-		-		-		-		-		-		-		A	SYNONYMOUS_CODING	-
Fpr-rs6	17	20319221	T	G	NON_SYNONYMOUS_CODING	G	NON_SYNONYMOUS_CODING	G	NON_SYNONYMOUS_CODING	G	NON_SYNONYMOUS_CODING	-		G	NON_SYNONYMOUS_CODING	-		-		G	NON_SYNONYMOUS_CODING	-		G	NON_SYNONYMOUS_CODING	G	NON_SYNONYMOUS_CODING	-		G	NON_SYNONYMOUS_CODING	G	NON_SYNONYMOUS_CODING	G	NON_SYNONYMOUS_CODING	G	NON_SYNONYMOUS_CODING
Fpr-rs6	17	20319233	T	C	NON_SYNONYMOUS_CODING	C	NON_SYNONYMOUS_CODING	C	NON_SYNONYMOUS_CODING	C	NON_SYNONYMOUS_CODING	-		C	NON_SYNONYMOUS_CODING	-		-		C	NON_SYNONYMOUS_CODING	-		C	NON_SYNONYMOUS_CODING	C	NON_SYNONYMOUS_CODING	-		C	NON_SYNONYMOUS_CODING	C	NON_SYNONYMOUS_CODING	C	NON_SYNONYMOUS_CODING	C	NON_SYNONYMOUS_CODING
Fpr-rs6	17	20319234	G	-		-		-		-		-		-		-		-		-		-		-		-		-		-		-		A	SYNONYMOUS_CODING	-
Fpr-rs6	17	20319294	A	-		-		-		-		-		-		-		-		A/G	SYNONYMOUS_CODING	-		-		-		-		-		-		-		-
Fpr-rs6	17	20319320	T	-		-		-		-		-		-		-		-		-		-		-		-		-		-		-		A/T	NON_SYNONYMOUS_CODING	-
Fpr-rs6	17	20319366	A	-		-		-		-		-		-		-		-		-		-		-		-		-		-		-		A/G	SYNONYMOUS_CODING	-
Fpr-rs6	17	20319405	G	-		-		-		-		-		-		-		-		-		-		-		-		-		-		-		A/G	SYNONYMOUS_CODING	-
Fpr-rs6	17	20319459	T	-		-		-		-		-		-		-		-		-		-		-		-		-		-		-		A	SYNONYMOUS_CODING	-
Fpr-rs6	17	20319479	T	-		-		-		-		-		-		-		-		-		-		-		-		-		-		-		C	NON_SYNONYMOUS_CODING	-
Fpr-rs6	17	20319480	A	-		-		-		-		-		-		-		-		-		-		-		-		-		-		-		G	SYNONYMOUS_CODING	-
Fpr-rs6	17	20319483	T	-		-		-		-		-		-		-		-		-		-		-		-		-		-		-		C	SYNONYMOUS_CODING	-
Fpr-rs6	17	20319492	T	-		-		-		-		-		-		-		-		-		-		-		-		-		-		-		C	SYNONYMOUS_CODING	-
Fpr-rs6	17	20319537	A	-		-		-		-		-		-		-		-		-		-		-		-		-		-		-		G	SYNONYMOUS_CODING	-
Fpr-rs6	17	20319546	C	-		-		-		-		-		-		-		-		-		-		-		-		-		-		-		A	SYNONYMOUS_CODING	-
Fpr-rs6	17	20319582	A	-		-		-		-		-		-		-		-		G	SYNONYMOUS_CODING	-		-		-		-		-		-		-		-
Fpr-rs6	17	20319591	T	A	SYNONYMOUS_CODING	A	SYNONYMOUS_CODING	A	SYNONYMOUS_CODING	A	SYNONYMOUS_CODING	-		A	SYNONYMOUS_CODING	-		-		A	SYNONYMOUS_CODING	-		A	SYNONYMOUS_CODING	A	SYNONYMOUS_CODING	-		A	SYNONYMOUS_CODING	A	SYNONYMOUS_CODING	-		A	SYNONYMOUS_CODING
Fpr-rs6	17	20319596	G	-		-		-		-		-		-		-		-		-		-		-		-		-		-		-		A	NON_SYNONYMOUS_CODING	-
Fpr-rs6	17	20319599	T	-		-		-		-		-		-		-		-		-		-		-		-		-		-		-		G	NON_SYNONYMOUS_CODING	-
Fpr-rs6	17	20319600	C	-		-		-		-		-		-		-		-		-		-		-		-		-		-		-		T	SYNONYMOUS_CODING	-
Fpr-rs6	17	20319633	C	-		-		-		-		-		-		-		-		-		-		-		-		-		-		-		T	SYNONYMOUS_CODING	-
Fpr-rs6	17	20319693	A	G	SYNONYMOUS_CODING	G	SYNONYMOUS_CODING	G	SYNONYMOUS_CODING	G	SYNONYMOUS_CODING	-		G	SYNONYMOUS_CODING	-		-		G	SYNONYMOUS_CODING	-		G	SYNONYMOUS_CODING	G	SYNONYMOUS_CODING	-		G	SYNONYMOUS_CODING	G	SYNONYMOUS_CODING	G	SYNONYMOUS_CODING	G	SYNONYMOUS_CODING
Fpr-rs6	17	20319719	A	-		-		-		-		-		-		-		-		-		-		-		-		-		-		-		G	SYNONYMOUS_CODING	-
Fpr-rs6	17	20319743	C	T	NON_SYNONYMOUS_CODING	T	NON_SYNONYMOUS_CODING	T	NON_SYNONYMOUS_CODING	T	NON_SYNONYMOUS_CODING	-		T	NON_SYNONYMOUS_CODING	-		-		T	NON_SYNONYMOUS_CODING	-		T	NON_SYNONYMOUS_CODING	T	NON_SYNONYMOUS_CODING	-		T	NON_SYNONYMOUS_CODING	T	NON_SYNONYMOUS_CODING	T	NON_SYNONYMOUS_CODING	T	NON_SYNONYMOUS_CODING
Fpr-rs6	17	20319774	G	-		-		-		-		-		-		-		-		-		-		-		-		-		-		-		A/G	SYNONYMOUS_CODING	-
Fpr-rs6	17	20319814	G	-		-		-		-		-		-		-		-		-		-		-		-		-		-		-		A	NON_SYNONYMOUS_CODING	-
Fpr-rs6	17	20319843	A	-		-		-		-		-		-		-		-		-		-		-		-		-		-		G	SYNONYMOUS_CODING	-		-
Fpr-rs6	17	20319896	T	C	NON_SYNONYMOUS_CODING	C	NON_SYNONYMOUS_CODING	C	NON_SYNONYMOUS_CODING	C	NON_SYNONYMOUS_CODING	-		C	NON_SYNONYMOUS_CODING	-		-		C	NON_SYNONYMOUS_CODING	-		C	NON_SYNONYMOUS_CODING	C	NON_SYNONYMOUS_CODING	-		C	NON_SYNONYMOUS_CODING	C	NON_SYNONYMOUS_CODING	C	NON_SYNONYMOUS_CODING	C	NON_SYNONYMOUS_CODING
Fpr-rs6	17	20319938	T	-		-		-		-		-		-		-		-		-		-		-		-		-		-		-		G	NON_SYNONYMOUS_CODING	-
Fpr-rs6	17	20319963	G	A	SYNONYMOUS_CODING	A	SYNONYMOUS_CODING	A	SYNONYMOUS_CODING	A	SYNONYMOUS_CODING	-		A	SYNONYMOUS_CODING	-		-		-		-		A	SYNONYMOUS_CODING	A	SYNONYMOUS_CODING	-		A	SYNONYMOUS_CODING	-		-		A	SYNONYMOUS_CODING
Fpr-rs6	17	20319968	C	T	NON_SYNONYMOUS_CODING	T	NON_SYNONYMOUS_CODING	T	NON_SYNONYMOUS_CODING	T	NON_SYNONYMOUS_CODING	-		T	NON_SYNONYMOUS_CODING	-		-		T	NON_SYNONYMOUS_CODING	-		T	NON_SYNONYMOUS_CODING	T	NON_SYNONYMOUS_CODING	-		T	NON_SYNONYMOUS_CODING	-		-		T	NON_SYNONYMOUS_CODING
Fpr-rs6	17	20319978	G	A	SYNONYMOUS_CODING	A	SYNONYMOUS_CODING	A	SYNONYMOUS_CODING	A	SYNONYMOUS_CODING	-		A	SYNONYMOUS_CODING	-		-		-		-		A	SYNONYMOUS_CODING	A	SYNONYMOUS_CODING	-		A	SYNONYMOUS_CODING	-		-		A	SYNONYMOUS_CODING
Fpr-rs6	17	20319999	G	T	SYNONYMOUS_CODING	T	SYNONYMOUS_CODING	T	SYNONYMOUS_CODING	T	SYNONYMOUS_CODING	-		T	SYNONYMOUS_CODING	-		-		T	SYNONYMOUS_CODING	-		T	SYNONYMOUS_CODING	T	SYNONYMOUS_CODING	-		T	SYNONYMOUS_CODING	T	SYNONYMOUS_CODING	-		T	SYNONYMOUS_CODING
Fpr-rs6	17	20320005	A	G	SYNONYMOUS_CODING	G	SYNONYMOUS_CODING	G	SYNONYMOUS_CODING	G	SYNONYMOUS_CODING	-		G	SYNONYMOUS_CODING	-		-		G	SYNONYMOUS_CODING	-		G	SYNONYMOUS_CODING	G	SYNONYMOUS_CODING	-		G	SYNONYMOUS_CODING	G	SYNONYMOUS_CODING	-		G	SYNONYMOUS_CODING
					7		7		7		7		0		7		0		0		7		0		7		7		0		7		6		17		7		93	Syn
					6		6		6		6		0		6		0		0		6		0		6		6		0		6		6		13		6		79	Non syn
					13		13		13		13		0		13		0		0		13		0		13		13		0		13		12		30		13		172	Total
